# Supplementary material for: Nickel alendronate
Source: Acta Crystallogr Sect E Struct Rep Online. 2012 May 26;68(Pt 6):m820–1. doi: 10.1107/S1600536812022532 (PMC3379142; doi:10.1107/S1600536812022532)
Supplement: Supplementary file 1 [file e-68-0m820-sup1.cif]

##############################################################################
#                                                                            #
# This CIF contains the data in a paper accepted for publication in          #
# Acta Crystallographica Section E. It conforms to the requirements of       #
# Notes for Authors for Acta Crystallographica Section E, and has been       #
# peer reviewed under the auspices of the IUCr Commission on Journals.       #
#                                                                            #
# Full details of the Crystallographic Information File format               #
# are given in the paper "The Crystallographic Information File (CIF):       #
# a New Standard Archive File for Crystallography" by S. R. Hall, F. H.      #
# Allen and I. D. Brown [Acta Cryst. (1991), A47, 655-685].                  #
#                                                                            #
# The current version of the core CIF dictionary is obtainable from          #
# ftp://ftp.iucr.org/pub/cif_core.dic.                                       #
#                                                                            #
# Software is freely available for graphical display of the structure(s)     #
# in this CIF. For information consult the CIF software page                 #
# http://www.iucr.org/resources/cif/software.                                #
#                                                                            #
# This file may be used for bona fide research purposes within the           #
# scientific community so long as proper attribution is given to the journal # 
# article from which it was obtained.                                        #
#                                                                            #
##############################################################################
data_global
_audit_creation_method     'WinGX routine CIF_UPDATE'
_audit_conform_dict_name     cif_core.dic
_audit_conform_dict_version     2.4
_journal_date_recd_electronic     2012-04-19
_journal_date_accepted     2012-05-17
_journal_name_full     'Acta Crystallographica, Section E'
_journal_year     2012
_journal_volume     68
_journal_issue      6
_journal_page_first     m820
_journal_page_last     m821
_journal_paper_category     QM
_journal_paper_doi     10.1107/S1600536812022532
_journal_coeditor_code     ZJ2074
_publ_contact_author_name     'Chojnacki, Jaroslaw'
_publ_contact_author_address
;
Department of Chemistry
Gda\'nsk University of Technology
Narutowicza 11/12,
PL-80233 Gda\'nsk, Poland
;
_publ_contact_author_email     jaroslaw.chojnacki@pg.gda.pl
_publ_contact_author_fax     '48(58)3472694'
_publ_contact_author_phone     '48(58)3472776'
_publ_section_title
;
Nickel alendronate
;
loop_
    _publ_author_name
    _publ_author_address
    'Sikorska, Ma\/lgorzata'
;
Chemical Faculty,
Gdansk University of Technology,
Narutowicza 11/12,
Gdansk PL-80233,
Poland
;
    'Gazda, Maria'
;
Faculty of Applied Physics and Mathematics,
Gdansk University of Technology,
Narutowicza 11/12,
Gdansk PL-80233,
Poland
;
    'Chojnacki, Jaroslaw'
;
Chemical Faculty,
Gdansk University of Technology,
Narutowicza 11/12,
Gdansk PL-80233,
Poland
;
data_I
_audit_creation_method     'WinGX routine CIF_UPDATE'
_audit_conform_dict_name     cif_core.dic
_audit_conform_dict_version     2.4
_chemical_name_systematic
;
Bis(\m~2~-dihydrogen
4-azaniumyl-1-hydroxybutane-1,1-diphosphonato)bis[aqua(dihydrogen
4-azaniumyl-1-hydroxybutane-1,1-diphosphonato)nickel(II)]
dihydrate
;
_chemical_formula_moiety     'C16 H52 N4 Ni2 O30 P8, 2(H2 O)'
_chemical_formula_sum     'C16 H56 N4 Ni2 O32 P8'
_chemical_formula_iupac     '[Ni2 (C4 H12 N1 O7 P2)4 (H2 O)2], 2H2 O'
_chemical_formula_weight     1181.83
_symmetry_cell_setting     monoclinic
_symmetry_space_group_name_H-M     'P 21/c'
_symmetry_space_group_name_Hall     '-P 2ybc'
loop_
    _symmetry_equiv_pos_as_xyz
    'x, y, z'
    '-x, y+1/2, -z+1/2'
    '-x, -y, -z'
    'x, -y-1/2, z-1/2'
_cell_length_a     12.5042(3)
_cell_length_b     13.5214(2)
_cell_length_c     12.4538(3)
_cell_angle_alpha     90
_cell_angle_beta     109.667(4)
_cell_angle_gamma     90
_cell_volume     1982.78(9)
_cell_formula_units_Z     2
_cell_measurement_reflns_used     16141
_cell_measurement_theta_min     2.289
_cell_measurement_theta_max     28.8373
_cell_measurement_temperature     297(2)
_exptl_crystal_description     block
_exptl_crystal_colour     green
_exptl_crystal_size_max     0.3326
_exptl_crystal_size_mid     0.2849
_exptl_crystal_size_min     0.1587
_exptl_crystal_density_diffrn     1.98
_exptl_crystal_density_method     'not measured'
_exptl_crystal_F_000     1224
loop_
    _exptl_crystal_face_index_h
    _exptl_crystal_face_index_k
    _exptl_crystal_face_index_l
    _exptl_crystal_face_perp_dist
    17 0 -1 0.0793
    -17 0 1 0.0793
    -1 12 -13 0.1545
    1 -12 13 0.0984
    0 -13 -12 0.1657
    0 13 12 0.0804
_exptl_absorpt_coefficient_mu     1.388
_exptl_absorpt_correction_type     analytical
_exptl_absorpt_process_details
;
[CrysAlis PRO (Oxford Diffraction 2010), based on expressions derived by
Clark & Reid (1995)]
;
_exptl_absorpt_correction_T_min     0.747
_exptl_absorpt_correction_T_max     0.854
_exptl_special_details
;
Absorption correction: CrysAlisPro, Oxford Diffraction 2010,
Analytical numeric absorption correction using a multifaceted crystal
model based on expressions derived by Clark & Reid 1995.
;
_diffrn_ambient_temperature     297(2)
_diffrn_radiation_type     MoK\a
_diffrn_radiation_wavelength     0.71073
_diffrn_radiation_monochromator     graphite
_diffrn_measurement_device_type     'Oxford Diffraction KM-4-CCD Sapphire2'
_diffrn_measurement_method     '\w scans'
_diffrn_detector_area_resol_mean     8.1883
_diffrn_reflns_number     20727
_diffrn_reflns_av_R_equivalents     0.0255
_diffrn_reflns_theta_min     2.29
_diffrn_reflns_theta_max     25.1
_diffrn_reflns_theta_full     25.1
_diffrn_measured_fraction_theta_max     0.999
_diffrn_measured_fraction_theta_full     0.999
_diffrn_reflns_limit_h_min     -14
_diffrn_reflns_limit_h_max     14
_diffrn_reflns_limit_k_min     -16
_diffrn_reflns_limit_k_max     16
_diffrn_reflns_limit_l_min     -14
_diffrn_reflns_limit_l_max     14
_refine_special_details
;
Refinement of <i>F</i>^2^ against ALL reflections. The weighted <i>R</i>-factor
<i>wR</i> and goodness of fit <i>S</i> are based on <i>F</i>^2^, conventional
<i>R</i>-factors <i>R</i> are based on <i>F</i>, with <i>F</i> set to zero for
negative <i>F</i>^2^. The threshold expression of <i>F</i>^2^ >
2\s(<i>F</i>^2^) is used only for calculating <i>R</i>-factors(gt) <i>etc</i>.
and is not relevant to the choice of reflections for refinement.
<i>R</i>-factors based on <i>F</i>^2^ are statistically about twice as large
as those based on <i>F</i>, and <i>R</i>- factors based on ALL data will be
even larger.
;
_reflns_number_total     3522
_reflns_number_gt     3237
_reflns_threshold_expression     I>2\s(I)
_refine_ls_structure_factor_coef     Fsqd
_refine_ls_matrix_type     full
_refine_ls_R_factor_all     0.0483
_refine_ls_R_factor_gt     0.0456
_refine_ls_wR_factor_gt     0.1222
_refine_ls_wR_factor_ref     0.1239
_refine_ls_goodness_of_fit_ref     1.069
_refine_ls_restrained_S_all     1.07
_refine_ls_number_reflns     3522
_refine_ls_number_parameters     298
_refine_ls_number_restraints     6
_refine_ls_hydrogen_treatment     mixed
_refine_ls_weighting_scheme     calc
_refine_ls_weighting_details
         'calc w=1/[\s^2^(Fo^2^)+(0.0687P)^2^+6.2695P] where P=(Fo^2^+2Fc^2^)/3'
_atom_sites_solution_hydrogens     geom
_atom_sites_solution_primary     direct
_atom_sites_solution_secondary     difmap
_refine_ls_shift/su_max     0.001
_refine_ls_shift/su_mean     0
_refine_diff_density_max     2.439
_refine_diff_density_min     -0.667
_refine_ls_extinction_method     none
loop_
    _atom_type_symbol
    _atom_type_description
    _atom_type_scat_dispersion_real
    _atom_type_scat_dispersion_imag
    _atom_type_scat_source
    C C 0.0033 0.0016 'International Tables Vol C Tables 4.2.6.8 and 6.1.1.4'
    H H 0 0 'International Tables Vol C Tables 4.2.6.8 and 6.1.1.4'
    N N 0.0061 0.0033 'International Tables Vol C Tables 4.2.6.8 and 6.1.1.4'
    O O 0.0106 0.006 'International Tables Vol C Tables 4.2.6.8 and 6.1.1.4'
    P P 0.1023 0.0942 'International Tables Vol C Tables 4.2.6.8 and 6.1.1.4'
    Ni Ni 0.3393 1.1124 'International Tables Vol C Tables 4.2.6.8 and 6.1.1.4'
_computing_data_collection
;
CrysAlis PRO (Oxford Diffraction, 2010)
;
_computing_cell_refinement
;
CrysAlis PRO (Oxford Diffraction, 2010)
;
_computing_data_reduction
;
CrysAlis PRO (Oxford Diffraction, 2010)
;
_computing_structure_solution     'SHELXS97 (Sheldrick, 2008)'
_computing_structure_refinement     'SHELXL97 (Sheldrick, 2008)'
_computing_molecular_graphics
              'ORTEP-3 (Farrugia 1997) and Mercury (Macrae <i>et al.</i>, 2008)'
_computing_publication_material
;
WinGX (Farrugia, 1999), Mercury (Macrae <i>et al.</i>, 2008),
publCIF (Westrip, 2010) and PLATON (Spek, 2009)
;
loop_
    _atom_site_type_symbol
    _atom_site_label
    _atom_site_fract_x
    _atom_site_fract_y
    _atom_site_fract_z
    _atom_site_U_iso_or_equiv
    _atom_site_adp_type
    _atom_site_calc_flag
    _atom_site_refinement_flags
    _atom_site_occupancy
    _atom_site_symmetry_multiplicity
    _atom_site_disorder_assembly
    _atom_site_disorder_group
    Ni Ni1 0.69424(4) 0.54490(3) 0.47489(4) 0.01836(16) Uani d . 1 1 . .
    P P1 0.90380(8) 0.39706(7) 0.61692(8) 0.0182(2) Uani d . 1 1 . .
    P P2 0.93083(8) 0.61463(7) 0.67849(8) 0.0198(2) Uani d . 1 1 . .
    P P3 0.48228(9) 0.27678(8) 0.55326(9) 0.0240(2) Uani d . 1 1 . .
    P P4 0.45576(8) 0.41194(7) 0.34777(8) 0.0172(2) Uani d . 1 1 . .
    N N1 1.1817(3) 0.2965(3) 1.0790(3) 0.0287(8) Uani d . 1 1 A .
    H H1NA 1.2515 0.2964 1.1300 0.043 Uiso calc R 1 1 . .
    H H1NB 1.1698 0.2403 1.0396 0.043 Uiso calc R 1 1 . .
    H H1NC 1.1313 0.3020 1.1149 0.043 Uiso calc R 1 1 . .
    N N2 0.7320(3) 0.3093(4) 0.2984(4) 0.0491(11) Uani d . 1 1 A .
    H H2NA 0.7813 0.3066 0.2610 0.074 Uiso calc R 1 1 . .
    H H2NB 0.7470 0.3618 0.3441 0.074 Uiso calc R 1 1 . .
    H H2C 0.6618 0.3140 0.2487 0.074 Uiso calc R 1 1 . .
    O O1 0.7949(2) 0.4259(2) 0.5266(2) 0.0250(6) Uani d . 1 1 A .
    O O2 0.8834(2) 0.2960(2) 0.6677(2) 0.0246(6) Uani d . 1 1 A .
    H H2 0.9390 0.2603 0.6781 0.037 Uiso calc R 1 1 . .
    O O3 1.0060(2) 0.3913(2) 0.5783(2) 0.0254(6) Uani d . 1 1 A .
    O O4 0.8202(2) 0.6342(2) 0.5835(2) 0.0240(6) Uani d . 1 1 A .
    O O5 0.9503(2) 0.6825(2) 0.7794(2) 0.0277(6) Uani d . 1 1 A .
    O O6 1.0338(2) 0.6234(2) 0.6349(2) 0.0270(6) Uani d . 1 1 A .
    H H6 1.0115 0.6177 0.5653 0.040 Uiso calc R 1 1 . .
    O O7 0.3862(2) 0.3254(2) 0.5773(2) 0.0240(6) Uani d . 1 1 . .
    O O8 0.5022(3) 0.1702(2) 0.5902(3) 0.0340(7) Uani d . 1 1 . .
    O O9 0.5971(2) 0.3324(2) 0.6132(2) 0.0301(6) Uani d . 1 1 . .
    H H9 0.5896 0.3911 0.5960 0.045 Uiso calc R 1 1 . .
    O O10 0.5735(2) 0.4502(2) 0.3740(2) 0.0244(6) Uani d . 1 1 A .
    O O11 0.3940(2) 0.4038(2) 0.2154(2) 0.0249(6) Uani d . 1 1 A .
    H H11 0.4364 0.3770 0.1863 0.037 Uiso calc R 1 1 . .
    O O12 0.3763(2) 0.47229(19) 0.3918(2) 0.0212(6) Uani d . 1 1 . .
    O O13 0.8408(2) 0.4841(2) 0.7805(2) 0.0244(6) Uani d . 1 1 . .
    H H13 0.7813 0.5021 0.7324 0.037 Uiso calc R 1 1 A .
    O O14 0.3381(2) 0.2459(2) 0.3447(3) 0.0320(7) Uani d . 1 1 . .
    H H14 0.3055 0.2448 0.3918 0.048 Uiso calc R 1 1 A .
    O O15 0.7615(3) 0.5602(3) 0.3433(3) 0.0350(7) Uani d D 1 1 A 1
    C C1 0.9316(3) 0.4880(3) 0.7328(3) 0.0203(8) Uani d . 1 1 A .
    C C2 1.0451(3) 0.4727(3) 0.8315(3) 0.0257(8) Uani d . 1 1 . .
    H H2A 1.1049 0.4653 0.7987 0.031 Uiso calc R 1 1 A .
    H H2B 1.0612 0.5324 0.8773 0.031 Uiso calc R 1 1 . .
    C C3 1.0521(3) 0.3859(3) 0.9103(4) 0.0299(9) Uani d . 1 1 A .
    H H3A 0.9952 0.3928 0.9469 0.036 Uiso calc R 1 1 . .
    H H3B 1.0372 0.3249 0.8667 0.036 Uiso calc R 1 1 . .
    C C4 1.1690(4) 0.3818(3) 0.9998(3) 0.0304(9) Uani d . 1 1 . .
    H H4A 1.2255 0.3765 0.9624 0.037 Uiso calc R 1 1 A .
    H H4B 1.1830 0.4428 1.0433 0.037 Uiso calc R 1 1 . .
    C C5 0.4540(3) 0.2832(3) 0.3985(3) 0.0243(8) Uani d . 1 1 A .
    C C6 0.5333(3) 0.2156(3) 0.3597(3) 0.0271(9) Uani d . 1 1 . .
    H H6A 0.5072 0.1479 0.3587 0.033 Uiso calc R 1 1 A .
    H H6B 0.5261 0.2331 0.2820 0.033 Uiso calc R 1 1 . .
    C C7 0.6591(4) 0.2194(4) 0.4324(4) 0.0369(10) Uani d . 1 1 A .
    H H7A 0.6723 0.2793 0.4779 0.044 Uiso calc R 1 1 . .
    H H7B 0.6755 0.1638 0.4845 0.044 Uiso calc R 1 1 . .
    C C8 0.7420(4) 0.2174(4) 0.3681(5) 0.0463(13) Uani d . 1 1 . .
    H H8A 0.8187 0.2119 0.4217 0.056 Uiso calc R 1 1 A .
    H H8B 0.7271 0.1601 0.3184 0.056 Uiso calc R 1 1 . .
    H H15A 0.829(2) 0.577(5) 0.357(5) 0.069 Uiso d D 1 1 B 1
    H H15B 0.732(4) 0.584(5) 0.280(3) 0.069 Uiso d D 1 1 C 1
    O O16 0.6399(6) 0.5061(6) 0.1101(7) 0.116(2) Uani d D 1 1 . .
    H H16A 0.584(8) 0.532(8) 0.054(8) 0.175 Uiso d D 1 1 . .
    H H16B 0.605(9) 0.448(4) 0.102(11) 0.175 Uiso d D 1 1 . .
loop_
    _atom_site_aniso_label
    _atom_site_aniso_U_11
    _atom_site_aniso_U_22
    _atom_site_aniso_U_33
    _atom_site_aniso_U_12
    _atom_site_aniso_U_13
    _atom_site_aniso_U_23
    Ni1 0.0144(3) 0.0229(3) 0.0179(3) 0.00050(18) 0.00562(19) -0.00056(18)
    P1 0.0149(5) 0.0217(5) 0.0171(5) 0.0014(4) 0.0041(4) -0.0012(4)
    P2 0.0161(5) 0.0231(5) 0.0200(5) -0.0026(4) 0.0058(4) -0.0022(4)
    P3 0.0248(5) 0.0255(5) 0.0238(5) 0.0026(4) 0.0110(4) 0.0032(4)
    P4 0.0159(5) 0.0212(5) 0.0151(5) 0.0002(4) 0.0059(4) -0.0006(3)
    N1 0.0223(17) 0.039(2) 0.0218(17) 0.0053(15) 0.0038(14) 0.0006(15)
    N2 0.033(2) 0.070(3) 0.049(3) -0.013(2) 0.0197(19) -0.004(2)
    O1 0.0211(14) 0.0250(14) 0.0234(14) 0.0036(11) 0.0003(11) -0.0042(11)
    O2 0.0201(13) 0.0247(14) 0.0289(14) 0.0018(11) 0.0079(12) 0.0019(11)
    O3 0.0195(13) 0.0352(16) 0.0228(14) 0.0004(11) 0.0090(11) -0.0017(12)
    O4 0.0188(13) 0.0249(14) 0.0265(14) -0.0006(11) 0.0052(11) 0.0003(11)
    O5 0.0279(14) 0.0288(15) 0.0289(15) -0.0080(12) 0.0128(12) -0.0084(12)
    O6 0.0199(14) 0.0383(17) 0.0236(14) -0.0073(12) 0.0084(11) -0.0020(13)
    O7 0.0228(14) 0.0291(15) 0.0216(13) 0.0060(11) 0.0093(11) 0.0047(11)
    O8 0.0457(18) 0.0267(16) 0.0394(17) 0.0087(13) 0.0271(15) 0.0096(13)
    O9 0.0259(15) 0.0345(16) 0.0280(15) 0.0012(12) 0.0063(12) 0.0035(13)
    O10 0.0162(13) 0.0342(16) 0.0228(14) -0.0026(11) 0.0067(11) -0.0059(11)
    O11 0.0189(13) 0.0356(16) 0.0199(13) 0.0009(11) 0.0063(11) -0.0044(11)
    O12 0.0197(13) 0.0259(14) 0.0203(13) 0.0014(11) 0.0096(11) -0.0012(11)
    O13 0.0178(13) 0.0358(16) 0.0216(13) -0.0002(12) 0.0093(11) 0.0016(12)
    O14 0.0263(15) 0.0354(16) 0.0338(16) -0.0070(13) 0.0092(13) -0.0078(13)
    O15 0.0235(15) 0.056(2) 0.0284(16) -0.0013(14) 0.0128(13) 0.0013(14)
    C1 0.0149(17) 0.0248(19) 0.0218(18) -0.0012(15) 0.0070(15) -0.0015(15)
    C2 0.0184(19) 0.035(2) 0.0205(19) -0.0012(16) 0.0025(15) -0.0009(16)
    C3 0.022(2) 0.034(2) 0.027(2) -0.0007(17) 0.0001(17) 0.0004(17)
    C4 0.027(2) 0.038(2) 0.0219(19) -0.0021(18) 0.0030(17) 0.0015(17)
    C5 0.024(2) 0.025(2) 0.0231(19) -0.0009(16) 0.0079(16) 0.0001(16)
    C6 0.029(2) 0.027(2) 0.027(2) 0.0000(17) 0.0113(17) -0.0069(16)
    C7 0.032(2) 0.043(3) 0.037(2) 0.004(2) 0.013(2) 0.000(2)
    C8 0.029(2) 0.056(3) 0.052(3) 0.011(2) 0.012(2) -0.014(3)
    O16 0.117(5) 0.110(5) 0.128(6) -0.028(4) 0.048(4) -0.009(4)
_geom_special_details
;
All s.u.'s (except the s.u. in the dihedral angle between two l.s. planes) are
estimated using the full covariance matrix. The cell s.u.'s are taken into
account individually in the estimation of s.u.'s in distances, angles and
torsion angles; correlations between s.u.'s in cell parameters are only used
when they are defined by crystal symmetry. An approximate (isotropic)
treatment of cell s.u.'s is used for estimating s.u.'s involving l.s. planes.
;
loop_
    _geom_bond_atom_site_label_1
    _geom_bond_atom_site_label_2
    _geom_bond_site_symmetry_2
    _geom_bond_distance
    _geom_bond_publ_flag
    Ni1 O1 . 2.011(3) ?
    Ni1 O7 3_666 2.017(3) ?
    Ni1 O10 . 2.054(3) ?
    Ni1 O4 . 2.082(3) ?
    Ni1 O15 . 2.089(3) ?
    Ni1 O12 3_666 2.139(3) ?
    P1 O1 . 1.497(3) ?
    P1 O3 . 1.511(3) ?
    P1 O2 . 1.563(3) ?
    P1 C1 . 1.838(4) ?
    P2 O5 . 1.508(3) ?
    P2 O4 . 1.510(3) ?
    P2 O6 . 1.562(3) ?
    P2 C1 . 1.839(4) ?
    P3 O7 . 1.486(3) ?
    P3 O8 . 1.507(3) ?
    P3 O9 . 1.570(3) ?
    P3 C5 . 1.841(4) ?
    P4 O10 . 1.490(3) ?
    P4 O12 . 1.523(3) ?
    P4 O11 . 1.571(3) ?
    P4 C5 . 1.855(4) ?
    N1 C4 . 1.491(6) ?
    N1 H1NA . 0.8900 ?
    N1 H1NB . 0.8900 ?
    N1 H1NC . 0.8900 ?
    N2 C8 . 1.496(7) ?
    N2 H2NA . 0.8900 ?
    N2 H2NB . 0.8900 ?
    N2 H2C . 0.8900 ?
    O2 H2 . 0.8200 ?
    O6 H6 . 0.8200 ?
    O7 Ni1 3_666 2.017(3) ?
    O9 H9 . 0.8200 ?
    O11 H11 . 0.8200 ?
    O12 Ni1 3_666 2.139(3) ?
    O13 C1 . 1.449(4) ?
    O13 H13 . 0.8200 ?
    O14 C5 . 1.466(5) ?
    O14 H14 . 0.8200 ?
    O15 O16 . 2.882(8) ?
    O15 H15A . 0.83(2) ?
    O15 H15B . 0.82(2) ?
    C1 C2 . 1.547(5) ?
    C2 C3 . 1.513(6) ?
    C2 H2A . 0.9700 ?
    C2 H2B . 0.9700 ?
    C3 C4 . 1.512(5) ?
    C3 H3A . 0.9700 ?
    C3 H3B . 0.9700 ?
    C4 H4A . 0.9700 ?
    C4 H4B . 0.9700 ?
    C5 C6 . 1.541(5) ?
    C6 C7 . 1.529(6) ?
    C6 H6A . 0.9700 ?
    C6 H6B . 0.9700 ?
    C7 C8 . 1.508(6) ?
    C7 H7A . 0.9700 ?
    C7 H7B . 0.9700 ?
    C8 H8A . 0.9700 ?
    C8 H8B . 0.9700 ?
    O16 H16A . 0.88(2) ?
    O16 H16B . 0.88(2) ?
loop_
    _geom_angle_atom_site_label_1
    _geom_angle_atom_site_label_2
    _geom_angle_atom_site_label_3
    _geom_angle_site_symmetry_1
    _geom_angle_site_symmetry_3
    _geom_angle
    _geom_angle_publ_flag
    O1 Ni1 O7 . 3_666 171.66(11) ?
    O1 Ni1 O10 . . 87.07(11) ?
    O7 Ni1 O10 3_666 . 99.26(11) ?
    O1 Ni1 O4 . . 90.06(11) ?
    O7 Ni1 O4 3_666 . 83.75(11) ?
    O10 Ni1 O4 . . 176.74(11) ?
    O1 Ni1 O15 . . 87.52(13) ?
    O7 Ni1 O15 3_666 . 87.12(12) ?
    O10 Ni1 O15 . . 89.36(12) ?
    O4 Ni1 O15 . . 92.05(12) ?
    O1 Ni1 O12 . 3_666 92.37(11) ?
    O7 Ni1 O12 3_666 3_666 93.08(10) ?
    O10 Ni1 O12 . 3_666 89.82(10) ?
    O4 Ni1 O12 . 3_666 88.77(10) ?
    O15 Ni1 O12 . 3_666 179.18(12) ?
    O1 P1 O3 . . 115.32(16) ?
    O1 P1 O2 . . 107.48(16) ?
    O3 P1 O2 . . 110.75(16) ?
    O1 P1 C1 . . 107.43(16) ?
    O3 P1 C1 . . 109.11(16) ?
    O2 P1 C1 . . 106.33(17) ?
    O5 P2 O4 . . 113.25(16) ?
    O5 P2 O6 . . 108.80(16) ?
    O4 P2 O6 . . 111.05(16) ?
    O5 P2 C1 . . 106.31(17) ?
    O4 P2 C1 . . 109.97(16) ?
    O6 P2 C1 . . 107.18(17) ?
    O7 P3 O8 . . 115.04(17) ?
    O7 P3 O9 . . 111.41(17) ?
    O8 P3 O9 . . 106.36(18) ?
    O7 P3 C5 . . 107.87(17) ?
    O8 P3 C5 . . 108.56(18) ?
    O9 P3 C5 . . 107.33(17) ?
    O10 P4 O12 . . 116.83(15) ?
    O10 P4 O11 . . 110.80(16) ?
    O12 P4 O11 . . 105.41(15) ?
    O10 P4 C5 . . 112.03(17) ?
    O12 P4 C5 . . 107.24(16) ?
    O11 P4 C5 . . 103.50(17) ?
    C4 N1 H1NA . . 109.5 ?
    C4 N1 H1NB . . 109.5 ?
    H1NA N1 H1NB . . 109.5 ?
    C4 N1 H1NC . . 109.5 ?
    H1NA N1 H1NC . . 109.5 ?
    H1NB N1 H1NC . . 109.5 ?
    C8 N2 H2NA . . 109.5 ?
    C8 N2 H2NB . . 109.5 ?
    H2NA N2 H2NB . . 109.5 ?
    C8 N2 H2C . . 109.5 ?
    H2NA N2 H2C . . 109.5 ?
    H2NB N2 H2C . . 109.5 ?
    P1 O1 Ni1 . . 139.66(17) ?
    P1 O2 H2 . . 109.5 ?
    P2 O4 Ni1 . . 134.46(17) ?
    P2 O6 H6 . . 109.5 ?
    P3 O7 Ni1 . 3_666 131.97(17) ?
    P3 O9 H9 . . 109.5 ?
    P4 O10 Ni1 . . 145.03(17) ?
    P4 O11 H11 . . 109.5 ?
    P4 O12 Ni1 . 3_666 135.27(16) ?
    C1 O13 H13 . . 109.5 ?
    C5 O14 H14 . . 109.5 ?
    Ni1 O15 O16 . . 123.4(2) ?
    Ni1 O15 H15A . . 121(4) ?
    O16 O15 H15A . . 115(4) ?
    Ni1 O15 H15B . . 129(4) ?
    H15A O15 H15B . . 101(3) ?
    O13 C1 C2 . . 107.8(3) ?
    O13 C1 P1 . . 109.3(2) ?
    C2 C1 P1 . . 114.5(3) ?
    O13 C1 P2 . . 106.1(2) ?
    C2 C1 P2 . . 107.9(3) ?
    P1 C1 P2 . . 110.97(19) ?
    C3 C2 C1 . . 117.2(3) ?
    C3 C2 H2A . . 108.0 ?
    C1 C2 H2A . . 108.0 ?
    C3 C2 H2B . . 108.0 ?
    C1 C2 H2B . . 108.0 ?
    H2A C2 H2B . . 107.2 ?
    C4 C3 C2 . . 109.7(3) ?
    C4 C3 H3A . . 109.7 ?
    C2 C3 H3A . . 109.7 ?
    C4 C3 H3B . . 109.7 ?
    C2 C3 H3B . . 109.7 ?
    H3A C3 H3B . . 108.2 ?
    N1 C4 C3 . . 112.2(4) ?
    N1 C4 H4A . . 109.2 ?
    C3 C4 H4A . . 109.2 ?
    N1 C4 H4B . . 109.2 ?
    C3 C4 H4B . . 109.2 ?
    H4A C4 H4B . . 107.9 ?
    O14 C5 C6 . . 107.1(3) ?
    O14 C5 P3 . . 105.9(3) ?
    C6 C5 P3 . . 112.6(3) ?
    O14 C5 P4 . . 106.9(3) ?
    C6 C5 P4 . . 111.6(3) ?
    P3 C5 P4 . . 112.4(2) ?
    C7 C6 C5 . . 115.9(3) ?
    C7 C6 H6A . . 108.3 ?
    C5 C6 H6A . . 108.3 ?
    C7 C6 H6B . . 108.3 ?
    C5 C6 H6B . . 108.3 ?
    H6A C6 H6B . . 107.4 ?
    C8 C7 C6 . . 116.0(4) ?
    C8 C7 H7A . . 108.3 ?
    C6 C7 H7A . . 108.3 ?
    C8 C7 H7B . . 108.3 ?
    C6 C7 H7B . . 108.3 ?
    H7A C7 H7B . . 107.4 ?
    N2 C8 C7 . . 110.8(4) ?
    N2 C8 H8A . . 109.5 ?
    C7 C8 H8A . . 109.5 ?
    N2 C8 H8B . . 109.5 ?
    C7 C8 H8B . . 109.5 ?
    H8A C8 H8B . . 108.1 ?
    O15 O16 H16A . . 135(9) ?
    O15 O16 H16B . . 114(8) ?
loop_
    _geom_torsion_atom_site_label_1
    _geom_torsion_atom_site_label_2
    _geom_torsion_atom_site_label_3
    _geom_torsion_atom_site_label_4
    _geom_torsion_site_symmetry_1
    _geom_torsion_site_symmetry_2
    _geom_torsion_site_symmetry_3
    _geom_torsion_site_symmetry_4
    _geom_torsion
    _geom_torsion_publ_flag
    O3 P1 O1 Ni1 . . . . -101.7(3) ?
    O2 P1 O1 Ni1 . . . . 134.3(3) ?
    C1 P1 O1 Ni1 . . . . 20.2(3) ?
    O10 Ni1 O1 P1 . . . . -167.7(3) ?
    O4 Ni1 O1 P1 . . . . 10.7(3) ?
    O15 Ni1 O1 P1 . . . . 102.8(3) ?
    O12 Ni1 O1 P1 3_666 . . . -78.0(3) ?
    O5 P2 O4 Ni1 . . . . -138.7(2) ?
    O6 P2 O4 Ni1 . . . . 98.6(2) ?
    C1 P2 O4 Ni1 . . . . -19.9(3) ?
    O1 Ni1 O4 P2 . . . . -10.8(2) ?
    O7 Ni1 O4 P2 3_666 . . . 174.8(2) ?
    O15 Ni1 O4 P2 . . . . -98.3(2) ?
    O12 Ni1 O4 P2 3_666 . . . 81.6(2) ?
    O8 P3 O7 Ni1 . . . 3_666 -168.3(2) ?
    O9 P3 O7 Ni1 . . . 3_666 70.6(3) ?
    C5 P3 O7 Ni1 . . . 3_666 -47.0(3) ?
    O12 P4 O10 Ni1 . . . . 16.8(4) ?
    O11 P4 O10 Ni1 . . . . 137.5(3) ?
    C5 P4 O10 Ni1 . . . . -107.5(3) ?
    O1 Ni1 O10 P4 . . . . 121.6(3) ?
    O7 Ni1 O10 P4 3_666 . . . -63.8(3) ?
    O15 Ni1 O10 P4 . . . . -150.8(3) ?
    O12 Ni1 O10 P4 3_666 . . . 29.2(3) ?
    O10 P4 O12 Ni1 . . . 3_666 -106.8(2) ?
    O11 P4 O12 Ni1 . . . 3_666 129.6(2) ?
    C5 P4 O12 Ni1 . . . 3_666 19.8(3) ?
    O1 Ni1 O15 O16 . . . . 104.2(3) ?
    O7 Ni1 O15 O16 3_666 . . . -82.2(3) ?
    O10 Ni1 O15 O16 . . . . 17.1(3) ?
    O4 Ni1 O15 O16 . . . . -165.8(3) ?
    O1 P1 C1 O13 . . . . 62.1(3) ?
    O3 P1 C1 O13 . . . . -172.3(2) ?
    O2 P1 C1 O13 . . . . -52.8(3) ?
    O1 P1 C1 C2 . . . . -177.0(3) ?
    O3 P1 C1 C2 . . . . -51.3(3) ?
    O2 P1 C1 C2 . . . . 68.2(3) ?
    O1 P1 C1 P2 . . . . -54.6(2) ?
    O3 P1 C1 P2 . . . . 71.1(2) ?
    O5 P2 C1 O13 . . . . 59.5(3) ?
    O4 P2 C1 O13 . . . . -63.4(3) ?
    O6 P2 C1 O13 . . . . 175.8(2) ?
    O5 P2 C1 C2 . . . . -55.7(3) ?
    O4 P2 C1 C2 . . . . -178.7(2) ?
    O6 P2 C1 C2 . . . . 60.5(3) ?
    O4 P2 C1 P1 . . . . 55.1(2) ?
    O6 P2 C1 P1 . . . . -65.7(2) ?
    O13 C1 C2 C3 . . . . 49.4(5) ?
    P1 C1 C2 C3 . . . . -72.4(4) ?
    P2 C1 C2 C3 . . . . 163.5(3) ?
    C1 C2 C3 C4 . . . . 179.1(4) ?
    C2 C3 C4 N1 . . . . -179.1(4) ?
    O7 P3 C5 O14 . . . . -50.5(3) ?
    O8 P3 C5 O14 . . . . 74.7(3) ?
    O9 P3 C5 O14 . . . . -170.7(2) ?
    O7 P3 C5 C6 . . . . -167.2(3) ?
    O8 P3 C5 C6 . . . . -41.9(3) ?
    O9 P3 C5 C6 . . . . 72.6(3) ?
    O7 P3 C5 P4 . . . . 65.8(2) ?
    O8 P3 C5 P4 . . . . -168.9(2) ?
    O9 P3 C5 P4 . . . . -54.3(2) ?
    O10 P4 C5 O14 . . . . -166.6(2) ?
    O12 P4 C5 O14 . . . . 63.9(3) ?
    O11 P4 C5 O14 . . . . -47.2(3) ?
    O10 P4 C5 C6 . . . . -49.9(3) ?
    O12 P4 C5 C6 . . . . -179.3(3) ?
    O11 P4 C5 C6 . . . . 69.5(3) ?
    O10 P4 C5 P3 . . . . 77.6(2) ?
    O12 P4 C5 P3 . . . . -51.8(2) ?
    O14 C5 C6 C7 . . . . -161.5(4) ?
    P3 C5 C6 C7 . . . . -45.5(4) ?
    P4 C5 C6 C7 . . . . 81.9(4) ?
    C5 C6 C7 C8 . . . . -139.6(4) ?
    C6 C7 C8 N2 . . . . 66.2(5) ?
loop_
    _geom_hbond_atom_site_label_D
    _geom_hbond_atom_site_label_H
    _geom_hbond_atom_site_label_A
    _geom_hbond_site_symmetry_A
    _geom_hbond_distance_DH
    _geom_hbond_distance_HA
    _geom_hbond_distance_DA
    _geom_hbond_angle_DHA
    N1 H1NA O11 1_656 0.89 2.27 3.000(4) 139.6
    N1 H1NB O4 2_746 0.89 2.13 2.980(5) 158.7
    N1 H1NC O5 3_767 0.89 1.93 2.806(4) 168.0
    N2 H2NA O2 4_565 0.89 2.43 3.215(5) 147.3
    N2 H2NB O1 . 0.89 2.31 3.111(5) 148.9
    N2 H2C O8 4_565 0.89 2.30 3.169(6) 166.6
    O2 H2 O5 2_746 0.82 1.68 2.487(4) 170.2
    O6 H6 O3 3_766 0.82 1.73 2.539(4) 168.0
    O9 H9 O12 3_666 0.82 1.89 2.665(4) 157.3
    O11 H11 O8 4_565 0.82 1.78 2.585(4) 165.4
    O13 H13 O12 3_666 0.82 2.08 2.898(4) 172.3
    O15 H15A O3 3_766 0.83(2) 2.00(2) 2.815(4) 168(5)
    O15 H15B O16 . 0.82(2) 2.29(5) 2.882(8) 130(6)
    O16 H16A O8 2_655 0.88(2) 2.57(5) 3.365(9) 151(10)
    O16 H16B O8 4_565 0.88(2) 2.03(3) 2.902(8) 169(13)
_iucr_refine_instructions_details
;
TITL sikor7k in P2(1)/c
CELL  0.71073  12.5042  13.5214  12.4538   90.000  109.667   90.000
ZERR     2.00   0.0003   0.0002   0.0003    0.000    0.004    0.000
LATT   1
SYMM  - X, 1/2 + Y, 1/2 - Z
SFAC  C    H    N    O    P    NI
UNIT  32   112  8    64   16   4
MERG   2
OMIT    -3.00  50.20
OMIT     0   4   0
OMIT     0   1   1
BIND O15 O16
DFIX 0.84 O15 H15A O15 H15B  O16 H16A O16 H16B
DFIX 1.26  H15A H15B H16A H16B
FMAP   2
PLAN   10
ACTA
EQIV $1 1+x, y, 1 +z
EQIV $2 1+x, 1/2 - y,1/2 +z
EQIV $3 2 -x, -1/2 +y, 3/2 -z
EQIV $4 2-x, 1 -y, 2 -z
eqiv $5 x, 1/2 -y, -1/2 +z
EQIV $6 2-x, 1 -y, 1 -z
EQIV $7 1-x, 1-y, 1-z
EQIV $8 1-x, 1/2 +y, 1/2 -z
HTAB
HTAB  N1 O11_$1
HTAB  N1 O14_$1
HTAB  N1  O4_$3
HTAB  N1  O5_$4
HTAB  N2  O2_$5
HTAB  N2  O6_$6
HTAB  N2 O1
HTAB  N2 O10
HTAB  N2  O8_$5
HTAB  N2  O9_$5
HTAB  O2  O5_$3
HTAB  O6  O3_$6
HTAB  O9 O12_$7
HTAB  O11 O8_$5
HTAB  O13 O12_$7
HTAB  O14 O4_$7
HTAB  O14 O7
HTAB  O15 O3_$6
HTAB  O15 O16
HTAB  O16 O8_$8
HTAB  O16 O8_$5
BOND   $H
CONF
WGHT     0.06870     6.26950
L.S.   2
TEMP    24.00
FVAR     1.97768
MOLE    1
NI1   6    0.694240    0.544902    0.474895    11.00000    0.01443    0.02286 =
        0.01792   -0.00056    0.00562    0.00050
P1    5    0.903802    0.397062    0.616915    11.00000    0.01493    0.02174 =
        0.01711   -0.00122    0.00412    0.00140
P2    5    0.930826    0.614631    0.678487    11.00000    0.01608    0.02307 =
        0.01996   -0.00219    0.00580   -0.00257
P3    5    0.482284    0.276777    0.553261    11.00000    0.02479    0.02553 =
        0.02381    0.00316    0.01101    0.00258
P4    5    0.455757    0.411943    0.347769    11.00000    0.01585    0.02122 =
        0.01506   -0.00062    0.00587    0.00020
N1    3    1.181679    0.296548    1.079046    11.00000    0.02234    0.03919 =
        0.02176    0.00057    0.00380    0.00525
AFIX   33
H1NA  2    1.251520    0.296427    1.129973    11.00000   -1.50000
H1NB  2    1.169807    0.240349    1.039565    11.00000   -1.50000
H1NC  2    1.131263    0.301991    1.114926    11.00000   -1.50000
AFIX    0
N2    3    0.732002    0.309254    0.298429    11.00000    0.03269    0.07011 =
        0.04899   -0.00371    0.01968   -0.01338
AFIX   33
H2NA  2    0.781290    0.306624    0.260979    11.00000   -1.50000
H2NB  2    0.746974    0.361800    0.344133    11.00000   -1.50000
H2C   2    0.661797    0.313986    0.248728    11.00000   -1.50000
AFIX    0
O1    4    0.794865    0.425881    0.526623    11.00000    0.02109    0.02499 =
        0.02340   -0.00424    0.00031    0.00363
O2    4    0.883394    0.295976    0.667691    11.00000    0.02009    0.02469 =
        0.02891    0.00192    0.00790    0.00176
AFIX  147
H2    2    0.938998    0.260291    0.678090    11.00000   -1.50000
AFIX    0
O3    4    1.005982    0.391292    0.578323    11.00000    0.01953    0.03523 =
        0.02277   -0.00171    0.00897    0.00037
O4    4    0.820232    0.634204    0.583463    11.00000    0.01878    0.02488 =
        0.02648    0.00033    0.00522   -0.00056
O5    4    0.950338    0.682538    0.779391    11.00000    0.02787    0.02879 =
        0.02891   -0.00839    0.01277   -0.00802
O6    4    1.033840    0.623398    0.634902    11.00000    0.01988    0.03825 =
        0.02356   -0.00199    0.00837   -0.00725
AFIX  147
H6    2    1.011524    0.617726    0.565295    11.00000   -1.50000
AFIX    0
O7    4    0.386157    0.325382    0.577297    11.00000    0.02284    0.02909 =
        0.02158    0.00466    0.00929    0.00598
O8    4    0.502239    0.170238    0.590199    11.00000    0.04574    0.02667 =
        0.03939    0.00959    0.02707    0.00873
O9    4    0.597142    0.332378    0.613212    11.00000    0.02586    0.03449 =
        0.02797    0.00352    0.00625    0.00121
AFIX  147
H9    2    0.589590    0.391137    0.596014    11.00000   -1.50000
AFIX    0
O10   4    0.573537    0.450214    0.374043    11.00000    0.01624    0.03420 =
        0.02280   -0.00593    0.00670   -0.00260
O11   4    0.394044    0.403756    0.215415    11.00000    0.01889    0.03563 =
        0.01991   -0.00439    0.00626    0.00088
AFIX  147
H11   2    0.436372    0.376978    0.186261    11.00000   -1.50000
AFIX    0
O12   4    0.376280    0.472294    0.391784    11.00000    0.01966    0.02589 =
        0.02026   -0.00120    0.00959    0.00143
O13   4    0.840811    0.484122    0.780513    11.00000    0.01779    0.03579 =
        0.02156    0.00156    0.00927   -0.00022
AFIX  147
H13   2    0.781267    0.502081    0.732361    11.00000   -1.50000
AFIX    0
O14   4    0.338147    0.245884    0.344733    11.00000    0.02626    0.03539 =
        0.03380   -0.00785    0.00920   -0.00696
AFIX  147
H14   2    0.305471    0.244780    0.391824    11.00000   -1.50000
AFIX    0
PART    1
O15   4    0.761505    0.560177    0.343255    11.00000    0.02346    0.05625 =
        0.02838    0.00131    0.01275   -0.00128
PART    0
C1    1    0.931634    0.488035    0.732802    11.00000    0.01494    0.02475 =
        0.02179   -0.00145    0.00704   -0.00125
C2    1    1.045109    0.472693    0.831528    11.00000    0.01838    0.03507 =
        0.02045   -0.00094    0.00251   -0.00125
AFIX   23
H2A   2    1.104852    0.465346    0.798686    11.00000   -1.20000
H2B   2    1.061207    0.532414    0.877347    11.00000   -1.20000
AFIX    0
C3    1    1.052119    0.385883    0.910299    11.00000    0.02249    0.03367 =
        0.02737    0.00042    0.00010   -0.00066
AFIX   23
H3A   2    0.995220    0.392844    0.946888    11.00000   -1.20000
H3B   2    1.037210    0.324934    0.866675    11.00000   -1.20000
AFIX    0
C4    1    1.169023    0.381798    0.999750    11.00000    0.02736    0.03801 =
        0.02192    0.00150    0.00303   -0.00206
AFIX   23
H4A   2    1.225469    0.376507    0.962385    11.00000   -1.20000
H4B   2    1.183015    0.442808    1.043257    11.00000   -1.20000
AFIX    0
C5    1    0.454041    0.283188    0.398514    11.00000    0.02443    0.02524 =
        0.02309    0.00009    0.00790   -0.00090
C6    1    0.533311    0.215586    0.359681    11.00000    0.02880    0.02659 =
        0.02733   -0.00687    0.01132   -0.00002
AFIX   23
H6A   2    0.507221    0.147925    0.358702    11.00000   -1.20000
H6B   2    0.526060    0.233076    0.282004    11.00000   -1.20000
AFIX    0
C7    1    0.659110    0.219444    0.432357    11.00000    0.03192    0.04275 =
        0.03731    0.00004    0.01348    0.00379
AFIX   23
H7A   2    0.672326    0.279279    0.477934    11.00000   -1.20000
H7B   2    0.675511    0.163800    0.484549    11.00000   -1.20000
AFIX    0
C8    1    0.741992    0.217422    0.368078    11.00000    0.02894    0.05646 =
        0.05239   -0.01445    0.01239    0.01053
AFIX   23
H8A   2    0.818736    0.211859    0.421671    11.00000   -1.20000
H8B   2    0.727068    0.160061    0.318439    11.00000   -1.20000
AFIX    0
PART    1
H15A  2    0.828510    0.577454    0.356662    11.00000   -1.50000
H15B  2    0.731580    0.583832    0.279770    11.00000   -1.50000
MOLE    2
PART    0
O16   4    0.639882    0.506104    0.110134    11.00000    0.11653    0.10996 =
        0.12782   -0.00883    0.04771   -0.02778
H16A  2    0.583732    0.531730    0.054421    11.00000   -1.50000
H16B  2    0.605299    0.448507    0.102241    11.00000   -1.50000
HKLF    4
END
;
