# Supplementary material for: Nickel alendronate
Source: Acta Crystallogr Sect E Struct Rep Online. 2012 May 26;68(Pt 6):m820–1. doi: 10.1107/S1600536812022532 (PMC3379142; doi:10.1107/S1600536812022532)
Supplement: Supplementary file 2 [file e-68-0m820-Isup2.hkl]

#
# h,k,l, Fc-squared, Fo-squared, sigma(Fo-squared) and status flag
#
data_I
_shelx_title ' sikor7k in P2(1)/c'
_shelx_refln_list_code          4
_shelx_F_calc_maximum      203.29
_exptl_crystal_F_000      1224.00
_reflns_d_resolution_high  0.8379
 
loop_
 _symmetry_equiv_pos_as_xyz
 'x, y, z'
 '-x, y+1/2, -z+1/2'
 '-x, -y, -z'
 'x, -y-1/2, z-1/2'
 
_cell_length_a    12.5042
_cell_length_b    13.5214
_cell_length_c    12.4538
_cell_angle_alpha  90.000
_cell_angle_beta  109.667
_cell_angle_gamma  90.000
 
_shelx_F_squared_multiplier     1.000
 
loop_
 _refln_index_h
 _refln_index_k
 _refln_index_l
 _refln_F_squared_calc
 _refln_F_squared_meas
 _refln_F_squared_sigma
 _refln_observed_status
   2   0   0    12744.00    14829.22     60.96 o
   3   0   0     1188.98     1356.97     18.72 o
   4   0   0      244.64      222.11      5.56 o
   5   0   0     3406.73     2943.93     26.75 o
   6   0   0      346.58      271.96      7.09 o
   7   0   0     1439.24     1146.05     12.78 o
   8   0   0     6289.16     6974.22     55.87 o
   9   0   0     1655.72     1557.28     18.73 o
  10   0   0     1173.41     1338.01     25.30 o
  11   0   0       31.37       26.76      9.38 o
  12   0   0       91.27       68.32     17.45 o
  13   0   0     2766.18     2760.14    179.36 o
  14   0   0     1144.77     1031.33     91.26 o
   1   1   0     3041.68     3499.97     19.97 o
   2   1   0      746.83      966.08      5.81 o
   3   1   0     2877.55     3369.54     26.72 o
   4   1   0      579.21      701.57      5.54 o
   5   1   0      176.09      276.24      4.40 o
   6   1   0      908.62      916.02     11.55 o
   7   1   0    12488.42    12810.54    106.31 o
   8   1   0       27.30       29.52      4.67 o
   9   1   0        4.78       10.30      5.06 o
  10   1   0     2682.94     2355.69     39.83 o
  11   1   0        1.21       26.45      7.99 o
  12   1   0     2643.42     2488.68     73.20 o
  13   1   0       93.68       89.67     13.67 o
  14   1   0       29.34       26.13     13.16 o
   0   2   0     1510.43     1266.12     18.86 o
   1   2   0     6482.87     8120.48     31.49 o
   2   2   0     5670.12     5949.14     32.31 o
   3   2   0    11518.08    11229.20     70.65 o
   4   2   0     2582.21     2071.07     11.14 o
   5   2   0      565.43      453.22      4.62 o
   6   2   0     1086.52     1091.54      7.45 o
   7   2   0     2404.39     2282.51     18.15 o
   8   2   0     6702.20     6705.57     42.83 o
   9   2   0       79.89       84.16      5.38 o
  10   2   0      608.35      490.48     10.90 o
  11   2   0      190.42      143.45      9.62 o
  12   2   0      585.45      624.13     31.88 o
  13   2   0     3245.93     3428.49     61.73 o
   1   3   0    14967.34    15957.58     56.14 o
   2   3   0     4676.78     4352.64     13.14 o
   3   3   0      694.94      727.88      9.87 o
   4   3   0     3408.72     3351.55     14.42 o
   5   3   0     1020.08      956.40     12.86 o
   6   3   0     1162.37     1082.65     44.86 o
   7   3   0      853.68      815.02     22.75 o
   8   3   0     1469.14     1261.07     32.31 o
   9   3   0      127.30      102.96      8.06 o
  10   3   0      133.92      161.43      9.20 o
  11   3   0       41.32       29.13      8.35 o
  12   3   0     2174.36     2110.55     38.34 o
  13   3   0     1097.18     1113.77     37.78 o
   1   4   0    24335.77    26332.09    152.57 o
   2   4   0    12192.79    13028.28     54.43 o
   3   4   0      495.95      344.38      4.82 o
   4   4   0      123.54      109.42      5.56 o
   5   4   0     4778.91     4420.10     28.79 o
   6   4   0     6197.82     5571.96     54.58 o
   7   4   0      142.36      182.68      8.80 o
   8   4   0      203.74      208.67      7.49 o
   9   4   0       20.80       28.23      6.64 o
  10   4   0      187.17      150.52      8.50 o
  11   4   0     1429.82     1567.90     21.14 o
  12   4   0      114.01       87.70     10.29 o
  13   4   0       34.32       33.07     10.87 o
   1   5   0     5941.46     5693.49     39.11 o
   2   5   0    18068.31    20443.43     77.84 o
   3   5   0     2043.59     1889.21     12.73 o
   4   5   0     7339.52     8210.65     46.77 o
   5   5   0        0.99        9.34      4.49 o
   6   5   0     6440.71     6178.76     37.82 o
   7   5   0     1608.12     1392.13     14.00 o
   8   5   0       44.11       41.27      6.78 o
   9   5   0       10.23       22.99      6.70 o
  10   5   0      431.61      434.11     13.78 o
  11   5   0     3333.42     3399.52     39.74 o
  12   5   0     1250.50     1273.40     45.55 o
  13   5   0       96.39      122.52     14.12 o
   0   6   0     4153.94     4067.96     35.53 o
   1   6   0      222.31      232.54      6.38 o
   2   6   0      372.68      232.31      4.12 o
   3   6   0      610.85      531.80      5.70 o
   4   6   0     1729.52     1522.60     26.04 o
   5   6   0     1703.56     1594.71     18.04 o
   6   6   0      122.63      165.75      6.62 o
   7   6   0       41.91       23.77      6.05 o
   8   6   0      790.14      913.99     21.51 o
   9   6   0     4659.99     4790.26     28.36 o
  10   6   0        0.22       10.59     10.90 o
  11   6   0      898.29      669.66     19.86 o
  12   6   0        8.44        0.69     12.22 o
  13   6   0      375.18      285.08     17.10 o
   1   7   0      940.59      859.41      8.53 o
   2   7   0      192.45      170.46      4.62 o
   3   7   0     2790.55     3330.58     23.98 o
   4   7   0    10192.36    11046.99     88.15 o
   5   7   0     1174.38     1205.87     13.00 o
   6   7   0       40.97       40.84      5.65 o
   7   7   0      137.09       90.05      6.84 o
   8   7   0       98.96       79.31      8.76 o
   9   7   0     1219.49     1152.99     24.26 o
  10   7   0     1082.96      971.06     21.91 o
  11   7   0     3376.57     3419.32     76.11 o
  12   7   0        4.79       -0.15     12.58 o
   0   8   0      137.65      183.12     10.60 o
   1   8   0     8490.71     8731.15     37.15 o
   2   8   0     4044.37     4173.82     31.42 o
   3   8   0        5.01       20.82      4.12 o
   4   8   0      888.32      929.88     12.53 o
   5   8   0      128.58      186.73      7.37 o
   6   8   0       71.51       46.79      6.05 o
   7   8   0     2134.99     1935.14     19.91 o
   8   8   0        3.64       16.24     10.88 o
   9   8   0      267.39      229.50     14.51 o
  10   8   0      834.45      848.39     24.14 o
  11   8   0      632.01      562.49     29.50 o
  12   8   0     1210.44     1316.21     27.95 o
   1   9   0     3602.98     3836.46     20.78 o
   2   9   0        2.57        9.74      4.75 o
   3   9   0     1102.58      906.12     15.89 o
   4   9   0     3852.82     3767.07     16.51 o
   5   9   0     1750.52     1648.59     25.44 o
   6   9   0       73.48       72.00     10.64 o
   7   9   0       86.19       96.18     12.20 o
   8   9   0       97.39       69.90     12.11 o
   9   9   0     1366.16     1317.27     25.37 o
  10   9   0       29.48       18.45     12.55 o
  11   9   0      409.05      391.69     19.01 o
   0  10   0     1868.23     1695.29     23.67 o
   1  10   0     4169.59     4330.36     21.38 o
   2  10   0     7452.94     7304.52     35.16 o
   3  10   0     3143.78     3018.55     26.14 o
   4  10   0      378.84      358.13     12.01 o
   5  10   0       38.13       17.65     10.20 o
   6  10   0     2207.57     2016.51     27.67 o
   7  10   0     1348.22     1349.30     24.43 o
   8  10   0      578.01      596.94     23.85 o
   9  10   0        2.25       10.08     12.84 o
  10  10   0      756.26      785.85     23.05 o
  11  10   0     2426.54     2833.73     39.00 o
   1  11   0        0.42       27.12      6.28 o
   2  11   0       42.38       47.47      5.79 o
   3  11   0      120.15       73.74      6.63 o
   4  11   0       83.76       47.34     11.39 o
   5  11   0      257.63      216.05     14.02 o
   6  11   0     1718.75     1796.93     27.72 o
   7  11   0      443.87      431.08     17.79 o
   8  11   0      327.12      258.69     20.20 o
   9  11   0      316.42      278.94     17.55 o
  10  11   0      410.60      467.03     22.11 o
   0  12   0     3040.28     2728.58     28.43 o
   1  12   0      935.95     1010.10     17.44 o
   2  12   0      693.86      700.69     21.12 o
   3  12   0      882.17      826.96     21.58 o
   4  12   0      117.35      136.87     13.09 o
   5  12   0     1851.49     2121.64     29.91 o
   6  12   0      332.75      351.67     17.46 o
   7  12   0      213.20      193.89     15.79 o
   8  12   0      996.56     1059.46     31.82 o
   9  12   0      178.91      179.41     20.29 o
   1  13   0      255.16      248.94     16.61 o
   2  13   0     1071.08     1124.34     21.88 o
   3  13   0      580.57      684.33     22.43 o
   4  13   0      217.81      251.48     15.70 o
   5  13   0      154.74      136.07     15.51 o
   6  13   0      521.36      558.31     19.85 o
   7  13   0        3.66       14.99     14.46 o
   8  13   0       18.06       41.07     15.18 o
   0  14   0     2196.44     2271.39     47.51 o
   1  14   0      777.60      777.96     23.13 o
   2  14   0       40.94       30.05     11.66 o
   3  14   0     3434.42     3670.85     61.56 o
   4  14   0      627.08      614.30     28.70 o
   5  14   0      515.34      462.90     24.38 o
   6  14   0      378.68      435.75     19.60 o
   1  15   0     1323.49     1264.54     74.13 o
   2  15   0      173.14      177.80     12.69 o
   3  15   0      275.45      252.18     16.43 o
   4  15   0     3319.66     3561.53     64.82 o
   5  15   0      234.70      265.59     18.42 o
   0  16   0      740.10      754.91    107.45 o
   1  16   0     1578.25     1643.55     57.19 o
 -14   1   1      381.83      369.21     17.71 o
 -13   1   1     2530.36     2640.78     48.33 o
 -12   1   1      201.82      212.74     11.33 o
 -11   1   1      196.82      182.53     12.47 o
 -10   1   1    16220.34    17253.46     84.64 o
  -9   1   1     2828.05     2774.52     15.70 o
  -8   1   1      689.32      691.41     10.43 o
  -7   1   1     2076.27     2114.44     11.50 o
  -6   1   1       24.22       59.41      3.68 o
  -5   1   1     1374.73      819.41      8.13 o
  -4   1   1     3417.54     2938.56     20.78 o
  -3   1   1     3510.34     3215.55     16.59 o
  -2   1   1    11236.54    12332.59     36.94 o
  -1   1   1     6511.08     9474.28    123.46 o
   1   1   1      335.11      493.46      3.06 o
   2   1   1     1164.41      863.86      4.86 o
   3   1   1    32930.22    40837.75    230.14 o
   4   1   1      296.97      429.75      6.22 o
   5   1   1     2623.94     2587.17     13.10 o
   6   1   1      460.17      355.54      6.56 o
   7   1   1      896.66      796.77     12.81 o
   8   1   1     7457.27     7830.69     35.30 o
   9   1   1      156.61      140.38      6.64 o
  10   1   1       88.56      113.43      8.90 o
  11   1   1       99.82      103.08      9.65 o
  12   1   1      709.37      698.74     20.55 o
  13   1   1     1956.35     2063.60     53.78 o
 -14   2   1      745.38      734.31     23.29 o
 -13   2   1       13.81       31.87     10.78 o
 -12   2   1     3226.61     3303.12     31.81 o
 -11   2   1      274.84      237.48     13.17 o
 -10   2   1     4711.51     4656.37     36.84 o
  -9   2   1      898.26      923.03     10.62 o
  -8   2   1     4651.73     5015.26     20.42 o
  -7   2   1     2069.60     2151.95     16.61 o
  -6   2   1     4771.36     4853.30     49.23 o
  -5   2   1      454.54      357.03      6.71 o
  -4   2   1     2663.74     2723.14     21.84 o
  -3   2   1     3064.12     3552.26     19.13 o
  -2   2   1     2137.56     2099.55      9.95 o
  -1   2   1      333.30      285.96      2.91 o
   0   2   1     3501.72     3990.51     19.43 o
   1   2   1     2890.04     3627.46     20.23 o
   2   2   1    32109.04    38392.96    128.37 o
   3   2   1     1590.33     1775.76      9.88 o
   4   2   1       25.11       24.93      2.69 o
   5   2   1      435.51      425.56      6.26 o
   6   2   1     2303.66     2435.25     11.34 o
   7   2   1     4502.15     4128.37     18.48 o
   8   2   1     1921.27     2180.67     14.92 o
   9   2   1     1558.53     1460.16     17.91 o
  10   2   1      471.06      494.37     12.31 o
  11   2   1        1.05       -0.60      8.24 o
  12   2   1      491.55      469.92     17.88 o
  13   2   1      522.72      504.28     31.45 o
 -14   3   1        2.90       -1.45     12.76 o
 -13   3   1      199.38      174.27     11.12 o
 -12   3   1      129.35       80.68      8.20 o
 -11   3   1      787.69      845.15     12.86 o
 -10   3   1      562.25      527.67     10.45 o
  -9   3   1      660.85      527.14     15.92 o
  -8   3   1     4202.56     4330.96     36.45 o
  -7   3   1      390.78      283.62      9.86 o
  -6   3   1     1094.79     1004.20     22.13 o
  -5   3   1      478.43      311.43     12.13 o
  -4   3   1     3353.62     3213.63     20.63 o
  -3   3   1     8275.12     7914.85     31.94 o
  -2   3   1     7997.09     7458.14     27.45 o
  -1   3   1       38.37        6.10      2.34 o
   0   3   1       62.04      283.94      2.96 o
   1   3   1     8339.19    10750.01     58.60 o
   2   3   1    10653.58    12130.19     23.17 o
   3   3   1     1445.88     1123.12      7.38 o
   4   3   1      635.15      731.75     14.23 o
   5   3   1     8044.02     8905.60     42.33 o
   6   3   1     1933.52     1892.64     14.75 o
   7   3   1      407.01      392.94      8.74 o
   8   3   1      731.64      713.82     23.12 o
   9   3   1      985.18      917.82     15.87 o
  10   3   1        6.35        9.81      8.37 o
  11   3   1      351.36      332.02     14.71 o
  12   3   1      118.62       78.12     10.88 o
  13   3   1      171.64      182.86     25.91 o
 -13   4   1       75.58       64.20      9.99 o
 -12   4   1     1738.59     1729.90     34.25 o
 -11   4   1      552.38      511.22     14.73 o
 -10   4   1      366.18      330.93     12.14 o
  -9   4   1      655.85      612.68     14.17 o
  -8   4   1     2661.27     2716.16     18.37 o
  -7   4   1     2504.40     2549.64     26.93 o
  -6   4   1     5593.81     6103.57     45.24 o
  -5   4   1       36.60       26.88      4.96 o
  -4   4   1      554.95      385.59      9.64 o
  -3   4   1     5205.54     4708.41     23.80 o
  -2   4   1     1146.73      748.81      5.27 o
  -1   4   1     3789.82     4441.97     27.46 o
   0   4   1        1.72       18.92      3.50 o
   1   4   1    30295.38    34744.98    114.34 o
   2   4   1    10394.46     9856.06    170.48 o
   3   4   1     1909.01     1698.96     21.38 o
   4   4   1    19644.06    22026.22     64.85 o
   5   4   1     1888.81     1975.38     13.43 o
   6   4   1     1180.26     1124.97     10.98 o
   7   4   1      424.62      397.30      9.35 o
   8   4   1      636.30      624.16     14.19 o
   9   4   1     2202.69     2299.24     23.93 o
  10   4   1      683.92      652.40     13.66 o
  11   4   1       17.47       14.48     10.34 o
  12   4   1      138.91      131.12     11.19 o
  13   4   1      473.15      479.80     22.93 o
 -13   5   1       32.78       37.55     10.48 o
 -12   5   1      227.48      189.02     16.52 o
 -11   5   1     1262.50     1268.29     19.95 o
 -10   5   1      506.30      465.69     14.96 o
  -9   5   1     3925.44     4041.07     34.88 o
  -8   5   1      298.68      311.40      9.19 o
  -7   5   1        9.44       10.29      5.87 o
  -6   5   1      184.44      208.98      7.01 o
  -5   5   1      359.75      342.00      7.60 o
  -4   5   1      258.25      530.04     13.18 o
  -3   5   1     2202.47     2552.61     14.24 o
  -2   5   1     3717.18     3700.51     18.66 o
  -1   5   1     6012.79     7889.89     48.70 o
   0   5   1     6143.38     5553.30     16.33 o
   1   5   1     7556.62     7682.15     29.77 o
   2   5   1     1122.54      925.68     13.97 o
   3   5   1      938.36      726.74      5.24 o
   4   5   1      678.33      729.86      9.14 o
   5   5   1     1344.61     1293.02     15.53 o
   6   5   1      609.45      515.86     11.18 o
   7   5   1      944.21      989.62     13.69 o
   8   5   1     4186.52     4243.67     26.92 o
   9   5   1      105.31      114.06      8.76 o
  10   5   1     1402.80     1466.79     28.50 o
  11   5   1     1639.75     1504.26     38.94 o
  12   5   1       98.11      131.38     12.65 o
 -13   6   1        0.62       -4.44     11.42 o
 -12   6   1     1458.30     1435.68     30.49 o
 -11   6   1     4645.57     4864.72     87.01 o
 -10   6   1      192.03      207.64     11.13 o
  -9   6   1      271.71      231.95     10.60 o
  -8   6   1       32.82       38.93      7.04 o
  -7   6   1     3639.06     3435.62     21.67 o
  -6   6   1     5668.99     5821.26     47.09 o
  -5   6   1      976.48      928.23     10.83 o
  -4   6   1     5611.17     6013.49     25.06 o
  -3   6   1       53.35       54.11      3.26 o
  -2   6   1     7936.54     7500.67     23.34 o
  -1   6   1     3499.60     3240.29     16.41 o
   0   6   1     6158.59     6439.98     30.43 o
   1   6   1    10679.71    11140.01     42.94 o
   2   6   1     5731.36     6256.01     43.18 o
   3   6   1      503.98      478.25      8.72 o
   4   6   1     6849.81     6352.53    213.32 o
   5   6   1      449.72      351.88      9.12 o
   6   6   1     3328.48     3437.91     29.95 o
   7   6   1      298.82      296.68      9.69 o
   8   6   1      521.83      415.22     11.69 o
   9   6   1      686.51      672.35     17.87 o
  10   6   1      194.91      168.88     14.32 o
  11   6   1      857.22      794.62     31.05 o
  12   6   1     1712.16     1775.50     52.26 o
 -12   7   1     1392.55     1623.91     35.56 o
 -11   7   1     1186.77     1036.18     23.20 o
 -10   7   1       38.04       40.27     11.81 o
  -9   7   1        3.40       17.57      7.71 o
  -8   7   1       75.51      105.25      7.67 o
  -7   7   1       93.84       69.23      6.96 o
  -6   7   1     1071.03     1019.51     22.30 o
  -5   7   1     5171.69     4937.41     88.55 o
  -4   7   1     2504.25     2398.45     20.59 o
  -3   7   1     3962.27     3859.69     15.15 o
  -2   7   1      982.20      820.22      7.88 o
  -1   7   1     2320.01     2374.89     14.79 o
   0   7   1     5365.31     5558.23     31.71 o
   1   7   1     3685.71     3398.39     38.00 o
   2   7   1       11.30       25.37      2.90 o
   3   7   1        3.32       20.65      2.63 o
   4   7   1     1017.20      788.31      7.93 o
   5   7   1     1825.97     1667.05     12.33 o
   6   7   1       39.41       29.70      5.05 o
   7   7   1      133.79       83.66      7.99 o
   8   7   1      529.63      495.21     25.15 o
   9   7   1     1298.48     1226.74     34.82 o
  10   7   1      641.86      562.72     18.74 o
  11   7   1       46.55       67.49     18.19 o
  12   7   1        0.42        5.35     13.30 o
 -12   8   1      222.20      248.27     17.09 o
 -11   8   1      819.15      743.13     21.55 o
 -10   8   1     1865.15     2015.16     30.03 o
  -9   8   1     2233.23     2336.61     57.58 o
  -8   8   1     4423.74     4465.34     49.22 o
  -7   8   1     1179.67     1186.12     26.96 o
  -6   8   1      345.90      309.60      8.81 o
  -5   8   1     8325.85     8193.80     65.61 o
  -4   8   1     5287.69     5175.10     30.01 o
  -3   8   1     2207.54     2124.45     12.41 o
  -2   8   1      197.37      191.10      5.53 o
  -1   8   1     7241.30     7481.99     46.10 o
   0   8   1      210.35      230.61      6.26 o
   1   8   1     2526.24     2505.74     21.77 o
   2   8   1      484.15      390.37      9.84 o
   3   8   1      832.25      644.77     16.59 o
   4   8   1     4080.62     3964.82     45.56 o
   5   8   1     1493.26     1469.07     24.41 o
   6   8   1       79.87       76.75     10.65 o
   7   8   1       20.19       14.56     10.51 o
   8   8   1      257.13      212.64     14.54 o
   9   8   1     6421.69     6782.05     63.08 o
  10   8   1      112.95       81.91     13.40 o
  11   8   1      250.72      249.47     17.58 o
 -11   9   1     2153.10     2215.71     33.91 o
 -10   9   1      191.17      193.27     15.59 o
  -9   9   1     1153.45     1222.06     40.02 o
  -8   9   1     4279.92     4367.38     52.59 o
  -7   9   1      749.17      637.77     16.38 o
  -6   9   1      251.32      243.25     10.61 o
  -5   9   1     2109.44     2048.88     24.68 o
  -4   9   1      515.10      576.75     15.18 o
  -3   9   1    11385.23    11415.59     33.70 o
  -2   9   1     7513.13     7461.50     30.73 o
  -1   9   1      406.63      308.58      8.40 o
   0   9   1      422.45      499.00      9.48 o
   1   9   1     8505.07     8926.24     31.31 o
   2   9   1    17138.57    18101.07    128.22 o
   3   9   1      770.84      817.55     14.42 o
   4   9   1     1436.88     1388.82     23.49 o
   5   9   1       17.26       19.47     10.32 o
   6   9   1      766.50      769.46     18.44 o
   7   9   1     3489.95     3464.05     35.55 o
   8   9   1      345.35      351.18     16.36 o
   9   9   1      375.17      391.73     25.00 o
  10   9   1      756.27      711.55     26.24 o
  11   9   1      111.91      103.29     15.93 o
 -11  10   1      187.78      220.69     17.47 o
 -10  10   1        6.80       14.98     13.92 o
  -9  10   1      379.08      329.61     17.23 o
  -8  10   1      307.54      270.01     16.15 o
  -7  10   1       94.14       84.37     12.66 o
  -6  10   1     1147.25     1088.61     35.10 o
  -5  10   1      893.16      874.76     28.60 o
  -4  10   1      651.44      660.69     18.31 o
  -3  10   1      140.34      149.57      6.16 o
  -2  10   1     1371.85     1297.97     15.33 o
  -1  10   1     2358.04     2455.39     18.54 o
   0  10   1      714.50      691.11     12.25 o
   1  10   1      198.71      213.73      7.96 o
   2  10   1       29.97       37.61      5.56 o
   3  10   1      891.61      845.09     14.97 o
   4  10   1      474.04      414.90     12.99 o
   5  10   1      595.28      571.15     17.05 o
   6  10   1      116.45      137.89     13.16 o
   7  10   1      813.84      758.26     20.41 o
   8  10   1      116.67      101.25     13.81 o
   9  10   1       18.28        2.12     13.12 o
  10  10   1      598.27      628.75     21.76 o
 -10  11   1     1106.35     1188.26     27.22 o
  -9  11   1      660.47      748.34     22.72 o
  -8  11   1     1109.28     1053.57     29.77 o
  -7  11   1      852.49      804.13     21.12 o
  -6  11   1     1092.39     1032.09     21.94 o
  -5  11   1      187.02      186.38     13.42 o
  -4  11   1     1041.58      917.35     32.26 o
  -3  11   1     3389.20     3537.76     18.81 o
  -2  11   1      460.39      412.63     12.46 o
  -1  11   1       97.45       98.96      6.13 o
   0  11   1     2227.43     2208.88     23.26 o
   1  11   1     2860.30     2711.55     22.77 o
   2  11   1      459.59      492.75     19.05 o
   3  11   1      473.22      373.58     27.64 o
   4  11   1      824.18      796.64     19.06 o
   5  11   1     4897.97     5201.88     58.37 o
   6  11   1     3051.76     3286.18     36.34 o
   7  11   1        4.26        4.86     12.75 o
   8  11   1      288.83      236.93     16.24 o
   9  11   1      256.06      242.45     17.34 o
  -9  12   1      133.58      187.21     17.35 o
  -8  12   1      127.50      135.63     15.61 o
  -7  12   1      630.58      579.30     20.76 o
  -6  12   1      568.90      517.00     18.64 o
  -5  12   1       88.80       76.80     12.84 o
  -4  12   1       74.18       68.86     12.09 o
  -3  12   1       11.02        8.50      7.27 o
  -2  12   1      108.50       96.16      6.72 o
  -1  12   1     2290.14     2249.20     19.75 o
   0  12   1      255.93      236.23      9.74 o
   1  12   1       34.44       31.74      7.62 o
   2  12   1      315.45      236.04     10.72 o
   3  12   1      138.52      150.44     12.71 o
   4  12   1     1105.72     1101.65     27.06 o
   5  12   1       49.09       40.09     13.35 o
   6  12   1      700.91      626.05     20.56 o
   7  12   1       39.12       28.75     13.03 o
   8  12   1      236.76      268.10     17.27 o
   9  12   1      256.28      190.04     17.81 o
  -8  13   1        7.71       -5.11     14.64 o
  -7  13   1     1230.20     1188.68     31.34 o
  -6  13   1      240.51      225.83     16.05 o
  -5  13   1      646.61      622.59     20.04 o
  -4  13   1     1522.77     1577.82     29.68 o
  -3  13   1     1741.08     1811.10     25.11 o
  -2  13   1     2525.08     2734.64     33.49 o
  -1  13   1      180.43      159.28      8.20 o
   0  13   1      720.26      836.44     25.54 o
   1  13   1      226.43      213.00     10.77 o
   2  13   1        3.20       -1.47      8.83 o
   3  13   1     5181.44     5746.70     55.59 o
   4  13   1       13.86       16.12     12.51 o
   5  13   1     1384.44     1372.47     67.41 o
   6  13   1       91.85       97.96     14.27 o
   7  13   1        1.13        5.29     14.35 o
  -7  14   1      413.28      448.26     21.83 o
  -6  14   1       73.96       65.72     15.05 o
  -5  14   1      166.16      155.51     15.76 o
  -4  14   1     1152.34     1115.28     42.48 o
  -3  14   1      234.15      202.56     13.92 o
  -2  14   1        5.76        6.72      9.85 o
  -1  14   1     2211.29     2331.80     56.92 o
   0  14   1      173.49      201.02     13.15 o
   1  14   1      193.63      178.56     11.52 o
   2  14   1       21.40       15.06     11.04 o
   3  14   1      606.38      631.68     20.33 o
   4  14   1     2121.86     2181.57     34.42 o
   5  14   1      165.93      177.55     16.39 o
   6  14   1       30.27       40.23     15.38 o
  -5  15   1      840.60      920.50     28.24 o
  -4  15   1       58.54       63.33     15.19 o
  -3  15   1       14.42       18.07     11.54 o
  -2  15   1      150.92      143.66     12.22 o
  -1  15   1      261.46      301.97     16.37 o
   0  15   1      888.76      908.60     24.62 o
   1  15   1       67.17       62.18     11.23 o
   2  15   1        6.30       14.85     11.64 o
   3  15   1      515.96      587.73     20.28 o
   4  15   1       29.16       30.61     14.78 o
  -1  16   1     1304.01     1462.71     47.22 o
   0  16   1        3.55        3.12     12.11 o
   1  16   1       12.92       12.17     11.18 o
 -14   0   2      348.46      440.39     43.91 o
 -13   0   2     1571.11     1580.50     29.88 o
 -12   0   2     1292.02     1378.04     26.53 o
 -11   0   2        2.13       39.57      8.70 o
 -10   0   2    19302.54    20790.02     97.99 o
  -9   0   2     2558.80     2632.80     20.73 o
  -8   0   2     3634.20     3700.55     22.53 o
  -7   0   2     2755.09     3005.73     40.42 o
  -6   0   2    18027.73    20421.68     62.78 o
  -5   0   2       38.20       99.44     14.77 o
  -4   0   2       33.36      132.34      5.20 o
  -3   0   2    41326.27    42780.90    159.77 o
  -2   0   2    25421.40    35133.85    194.52 o
  -1   0   2    19748.50    22935.40     96.18 o
   0   0   2     6772.00     7867.73     44.80 o
   1   0   2    11922.69    15605.60     83.02 o
   2   0   2      532.00      346.32      5.51 o
   3   0   2    36065.72    37658.04    246.98 o
   4   0   2     6064.27     6427.30     58.33 o
   5   0   2     1604.52      978.85     14.10 o
   6   0   2    17338.45    17703.65    180.50 o
   7   0   2       42.10       65.08      7.99 o
   8   0   2     9667.99    10021.82     45.03 o
   9   0   2      257.15      245.36     20.78 o
  10   0   2     3257.92     3180.13     61.94 o
  11   0   2      993.71     1120.70     33.12 o
  12   0   2       96.51      123.32     19.06 o
  13   0   2       36.72       47.75     23.90 o
 -14   1   2       62.00       59.00     11.47 o
 -13   1   2      592.98      566.89     15.83 o
 -12   1   2      337.14      293.04     17.16 o
 -11   1   2     3545.59     3582.81     20.40 o
 -10   1   2    12835.41    12890.33     70.35 o
  -9   1   2      645.52      458.91      9.05 o
  -8   1   2     3399.37     3240.73     22.58 o
  -7   1   2      808.83      719.53      8.38 o
  -6   1   2     3775.31     3922.44     15.84 o
  -5   1   2      217.26      302.12      5.57 o
  -4   1   2       16.39       62.57      3.64 o
  -3   1   2      443.35      292.68      3.76 o
  -2   1   2      189.31      234.79      2.98 o
  -1   1   2     1323.36     1255.47      7.50 o
   0   1   2      110.36      145.33      2.72 o
   1   1   2     3333.23     4115.63     12.63 o
   2   1   2      706.40      532.24      5.05 o
   3   1   2     8969.59     8369.50     35.47 o
   4   1   2     5856.87     6896.97     30.82 o
   5   1   2      317.00      245.41      6.58 o
   6   1   2     3159.15     3763.22     24.40 o
   7   1   2      253.48      243.17     10.17 o
   8   1   2     5006.00     5518.13     24.81 o
   9   1   2        0.61       19.55      5.64 o
  10   1   2     3868.78     4171.46     34.38 o
  11   1   2      167.81      142.57     11.29 o
  12   1   2       59.35       48.03     12.42 o
  13   1   2      184.01      191.06     15.76 o
 -14   2   2       44.19       58.28     10.67 o
 -13   2   2       67.58       97.26      9.73 o
 -12   2   2     1148.01     1269.02     25.93 o
 -11   2   2     1202.37     1156.15     20.02 o
 -10   2   2    11915.14    12510.70     40.84 o
  -9   2   2      220.07      213.92      6.31 o
  -8   2   2      247.53      191.84      5.45 o
  -7   2   2     1835.29     1658.20     13.21 o
  -6   2   2     1707.99     1562.83     11.82 o
  -5   2   2     7135.41     8558.06     39.15 o
  -4   2   2      116.08      293.65      4.36 o
  -3   2   2     7363.07     7497.73     42.41 o
  -2   2   2    11387.30    14468.99     71.10 o
  -1   2   2      206.91       18.15      1.83 o
   0   2   2       47.74       27.82      1.79 o
   1   2   2     1445.26     1273.15      9.33 o
   2   2   2    10282.88    10354.54     30.61 o
   3   2   2    22771.33    24426.61     85.20 o
   4   2   2       14.85       70.78      3.62 o
   5   2   2      350.14      392.17      6.30 o
   6   2   2     1358.83     1810.39     14.33 o
   7   2   2     2522.07     2279.24     16.26 o
   8   2   2     4553.35     4546.35     30.42 o
   9   2   2     3842.83     3919.74     47.13 o
  10   2   2      239.85      268.34     10.85 o
  11   2   2       22.67       21.77      8.84 o
  12   2   2      494.90      551.94     19.18 o
  13   2   2      186.66      260.04     16.91 o
 -14   3   2     1523.86     1793.57     60.87 o
 -13   3   2       68.17       72.74      9.28 o
 -12   3   2     1365.22     1354.00     33.51 o
 -11   3   2       40.15       27.37      7.20 o
 -10   3   2      110.22      182.12      7.70 o
  -9   3   2     8756.14     8623.71     25.74 o
  -8   3   2      150.71      104.51      4.34 o
  -7   3   2     1780.27     1834.19     24.65 o
  -6   3   2      886.28      978.22     10.68 o
  -5   3   2     2394.49     2201.66      9.93 o
  -4   3   2    10993.24    10782.04     39.62 o
  -3   3   2    20378.41    22586.82     84.37 o
  -2   3   2     9199.48     9902.78     64.64 o
  -1   3   2      328.09      315.69      4.85 o
   0   3   2      205.01      140.22      3.01 o
   1   3   2      437.96      402.01      6.99 o
   2   3   2    24634.98    26353.01    112.73 o
   3   3   2       60.98       33.66      3.33 o
   4   3   2     6599.74     8283.74     47.85 o
   5   3   2     9180.60    10269.55     80.11 o
   6   3   2      908.15      923.28     11.76 o
   7   3   2     2552.40     2613.89     26.76 o
   8   3   2     6046.88     5778.07     49.65 o
   9   3   2       87.21       98.55      9.56 o
  10   3   2     5757.00     5713.55     82.16 o
  11   3   2       19.70       19.68      9.17 o
  12   3   2      549.63      532.87     16.70 o
  13   3   2        0.07       -2.79     13.92 o
 -14   4   2       24.71       15.86     10.16 o
 -13   4   2     1261.29     1278.11     46.50 o
 -12   4   2      867.59      811.36     31.76 o
 -11   4   2      934.47      981.32     16.85 o
 -10   4   2      757.58      648.89     11.88 o
  -9   4   2     2672.60     2672.94     22.66 o
  -8   4   2     4063.85     4283.17     43.82 o
  -7   4   2       24.15       38.12      3.31 o
  -6   4   2     6118.18     6862.61    111.46 o
  -5   4   2       28.62       26.57      3.82 o
  -4   4   2      561.42      721.28      6.83 o
  -3   4   2     4857.52     5194.65     22.98 o
  -2   4   2    10295.57    10786.37     71.70 o
  -1   4   2     2722.03     2675.84     16.61 o
   0   4   2      200.16       89.55      4.04 o
   1   4   2    18796.36    22364.27    163.67 o
   2   4   2     4070.83     4241.93     41.68 o
   3   4   2      258.47      311.27      7.32 o
   4   4   2     1936.28     1723.38     19.27 o
   5   4   2    11301.64    11311.24     99.09 o
   6   4   2     1900.39     1578.49     28.68 o
   7   4   2      477.78      348.00     27.20 o
   8   4   2      550.36      487.11     16.88 o
   9   4   2     1100.35     1093.84     38.49 o
  10   4   2     3362.81     3627.51     31.87 o
  11   4   2        2.17       27.14     10.26 o
  12   4   2       31.55        8.79     10.09 o
 -13   5   2      168.45      149.42     11.26 o
 -12   5   2     2391.06     2560.37     39.15 o
 -11   5   2     1698.15     1706.47     32.57 o
 -10   5   2      390.68      325.55     12.44 o
  -9   5   2      517.50      576.88     17.95 o
  -8   5   2     1654.73     1769.55     27.26 o
  -7   5   2     3723.63     3357.22     21.22 o
  -6   5   2     8289.31     7732.06    188.04 o
  -5   5   2     2103.69     2074.47     12.47 o
  -4   5   2      658.20      780.68     12.03 o
  -3   5   2      412.43      402.02      5.61 o
  -2   5   2      769.03      755.48      9.97 o
  -1   5   2     4520.28     4590.87     22.83 o
   0   5   2     1135.09     1156.97      9.65 o
   1   5   2    20478.68    23155.28    122.59 o
   2   5   2     9142.62    11228.80     48.87 o
   3   5   2      137.66      132.81      5.20 o
   4   5   2    16969.03    15712.90    401.52 o
   5   5   2      833.09      692.08     15.23 o
   6   5   2     2571.09     2427.76     39.09 o
   7   5   2     1093.50     1012.18     14.50 o
   8   5   2       72.68       55.34      8.11 o
   9   5   2     2498.61     2538.98     26.75 o
  10   5   2      194.65      234.34     15.62 o
  11   5   2      131.96      152.18     14.57 o
  12   5   2     1655.01     1880.52     51.64 o
 -13   6   2        8.89       10.90     12.48 o
 -12   6   2      319.16      257.90     15.72 o
 -11   6   2        4.15       15.03      8.84 o
 -10   6   2      286.83      296.52     10.79 o
  -9   6   2       31.36       48.13      7.96 o
  -8   6   2      673.83      543.54     11.36 o
  -7   6   2      362.38      282.92      8.93 o
  -6   6   2     3578.93     3220.37     53.98 o
  -5   6   2     1403.05     1179.40     19.45 o
  -4   6   2      190.75      134.75      4.25 o
  -3   6   2     2171.93     2173.02     24.38 o
  -2   6   2     2416.81     2151.26     12.68 o
  -1   6   2     3096.01     3264.64     20.37 o
   0   6   2     1129.95     1161.59      8.65 o
   1   6   2     5324.36     5887.58     46.70 o
   2   6   2      459.34      408.78      9.39 o
   3   6   2      391.62      403.79     13.77 o
   4   6   2     2041.43     1998.91     53.30 o
   5   6   2       24.99       32.55      3.72 o
   6   6   2       74.50      101.10      7.34 o
   7   6   2      298.71      393.24     13.92 o
   8   6   2     2582.37     2609.73     45.04 o
   9   6   2      137.84      136.11     14.50 o
  10   6   2       69.14       25.62     12.21 o
  11   6   2      185.68      260.26     16.80 o
  12   6   2      278.66      360.31     25.64 o
 -13   7   2      781.80      835.20     40.09 o
 -12   7   2      160.57      137.58     16.69 o
 -11   7   2     1829.26     1783.85     28.38 o
 -10   7   2      694.82      653.28     16.97 o
  -9   7   2     1273.79     1161.35     22.89 o
  -8   7   2     3178.99     3023.18     30.44 o
  -7   7   2      610.99      558.89     11.11 o
  -6   7   2     3922.68     3885.81     53.38 o
  -5   7   2       15.50       43.56      3.74 o
  -4   7   2     1092.64     1293.77     16.21 o
  -3   7   2      312.37      281.33      5.71 o
  -2   7   2     3596.97     3306.73     25.40 o
  -1   7   2    13567.26    13347.34     79.83 o
   0   7   2     4106.48     4083.73     41.03 o
   1   7   2     4189.48     3680.03     44.99 o
   2   7   2     3261.27     2129.98    170.14 o
   3   7   2       89.55       30.93      7.57 o
   4   7   2     6252.36     6102.01     76.98 o
   5   7   2     1098.50     1092.53     18.35 o
   6   7   2      533.75      524.55     15.22 o
   7   7   2       38.88       27.76      9.75 o
   8   7   2     1603.49     1692.44     25.73 o
   9   7   2     4636.28     4573.68     78.32 o
  10   7   2      892.57      834.15     45.75 o
  11   7   2      127.34      115.34     14.87 o
 -12   8   2      135.68      137.79     15.61 o
 -11   8   2     1741.69     1754.58     28.98 o
 -10   8   2       43.98       29.89     13.21 o
  -9   8   2     1992.81     1779.13     35.56 o
  -8   8   2     2714.84     2602.51     35.95 o
  -7   8   2      135.62      158.82      8.50 o
  -6   8   2      645.18      674.82     18.57 o
  -5   8   2      848.42      780.31      8.71 o
  -4   8   2      657.96      627.55      9.40 o
  -3   8   2     1772.44     1837.67     17.13 o
  -2   8   2      910.81      886.98     15.81 o
  -1   8   2     2878.50     2760.87     15.66 o
   0   8   2     1838.80     1666.81     12.65 o
   1   8   2     6661.87     6371.92     24.60 o
   2   8   2      957.05      896.38     45.55 o
   3   8   2      339.48      363.31     18.97 o
   4   8   2     2756.81     2534.23     40.18 o
   5   8   2      875.09      768.86     17.32 o
   6   8   2      118.51       81.84     10.94 o
   7   8   2        0.78       18.75     11.04 o
   8   8   2      800.96      617.45     20.64 o
   9   8   2      654.32      602.23     19.25 o
  10   8   2     1560.63     1640.46     33.71 o
  11   8   2       44.99       59.60     14.48 o
 -12   9   2       23.47       30.65     15.04 o
 -11   9   2       41.61       31.00     13.57 o
 -10   9   2      290.90      285.55     16.61 o
  -9   9   2     1740.59     1836.95     51.87 o
  -8   9   2      649.57      623.49     22.66 o
  -7   9   2       12.05        5.07      7.29 o
  -6   9   2      115.63      108.44      8.12 o
  -5   9   2      852.58      930.32     14.18 o
  -4   9   2     2006.11     2497.34     23.73 o
  -3   9   2       93.09      184.99      7.28 o
  -2   9   2      376.85      381.19      7.57 o
  -1   9   2    10006.16    10647.90     65.40 o
   0   9   2     3210.09     3350.63     25.23 o
   1   9   2        5.51       22.70      5.70 o
   2   9   2       25.52       28.98      4.27 o
   3   9   2      155.34       93.72      6.97 o
   4   9   2     2145.96     1981.20     25.15 o
   5   9   2      390.13      356.68     16.25 o
   6   9   2      104.41      108.20     12.38 o
   7   9   2     3716.95     3714.92     40.87 o
   8   9   2       67.99       73.25     12.93 o
   9   9   2        5.93        1.40     12.65 o
  10   9   2      403.10      296.25     21.79 o
 -11  10   2      217.49      233.83     17.15 o
 -10  10   2      607.20      602.37     20.71 o
  -9  10   2     1492.41     1371.01     26.38 o
  -8  10   2     5848.96     6494.62     49.68 o
  -7  10   2       97.77      136.71     10.50 o
  -6  10   2     1982.39     1958.61     39.24 o
  -5  10   2       52.61       67.72      6.63 o
  -4  10   2      392.30      421.62     11.57 o
  -3  10   2     6295.80     6542.33     24.72 o
  -2  10   2       48.57       41.81      5.75 o
  -1  10   2      178.76      176.75     10.30 o
   0  10   2     5197.67     5618.51     27.14 o
   1  10   2     1450.92     1678.65     27.41 o
   2  10   2     1635.89     1434.88     32.11 o
   3  10   2      243.75      218.59      8.44 o
   4  10   2      631.95      734.88     17.82 o
   5  10   2     6408.45     6086.91     48.91 o
   6  10   2     1512.85     1278.04     25.46 o
   7  10   2      589.95      708.70     20.11 o
   8  10   2       74.40       87.86     13.55 o
   9  10   2       54.31       43.57     13.91 o
  10  10   2      215.82      272.56     18.47 o
 -10  11   2      468.41      498.28     20.81 o
  -9  11   2     1066.51      973.71     24.03 o
  -8  11   2       92.56       92.28     14.27 o
  -7  11   2       34.73       31.31     13.16 o
  -6  11   2      439.99      420.83     16.67 o
  -5  11   2       90.35       50.91      9.65 o
  -4  11   2      121.82       79.09      7.87 o
  -3  11   2        0.17        7.12      5.70 o
  -2  11   2      280.86      288.80      8.70 o
  -1  11   2      245.66      228.23      8.44 o
   0  11   2      512.97      489.81     11.18 o
   1  11   2      819.74      729.50     15.87 o
   2  11   2        6.00       12.62      7.28 o
   3  11   2      836.25      853.56     37.46 o
   4  11   2     1468.23     1257.73     24.30 o
   5  11   2      974.05     1002.82     26.61 o
   6  11   2       48.90       53.01     13.17 o
   7  11   2      998.24     1016.26     34.55 o
   8  11   2      143.72       95.02     14.76 o
   9  11   2     1882.31     2150.70     34.87 o
  -9  12   2       12.97       32.49     14.50 o
  -8  12   2     1757.86     1861.67     30.93 o
  -7  12   2     3419.31     3517.60     39.28 o
  -6  12   2       21.68       47.77     12.93 o
  -5  12   2      137.34      189.16     14.50 o
  -4  12   2       30.21       31.84      9.22 o
  -3  12   2      342.15      351.54     19.13 o
  -2  12   2     3970.23     4347.10     46.29 o
  -1  12   2       42.89       36.31      6.64 o
   0  12   2     2432.96     2395.72     23.07 o
   1  12   2     1984.57     1884.48     35.09 o
   2  12   2      244.06      255.81     11.65 o
   3  12   2      765.13      587.89     17.57 o
   4  12   2      605.75      652.89     18.94 o
   5  12   2     1847.83     2045.76     30.32 o
   6  12   2     3780.75     4015.26    121.92 o
   7  12   2       16.52       30.25     13.76 o
   8  12   2      338.80      283.19     18.35 o
  -8  13   2       28.23        8.04     14.72 o
  -7  13   2      322.01      389.14     18.82 o
  -6  13   2     1602.04     1673.87     29.09 o
  -5  13   2      278.66      263.48     15.98 o
  -4  13   2       14.21       19.65     12.54 o
  -3  13   2       22.56       25.60      9.05 o
  -2  13   2        1.31       10.01      6.48 o
  -1  13   2     1230.20     1134.20     20.80 o
   0  13   2       87.01       77.94      8.64 o
   1  13   2       32.66       19.60      8.28 o
   2  13   2      625.76      527.29     24.04 o
   3  13   2       14.42        4.61     12.36 o
   4  13   2      417.64      396.20     17.63 o
   5  13   2        3.27      -17.64     12.53 o
   6  13   2        0.68       -1.93     13.53 o
   7  13   2      510.05      551.98     26.71 o
  -7  14   2     1397.20     1542.99     30.71 o
  -6  14   2       10.78       20.35     14.12 o
  -5  14   2      674.08      605.75     20.67 o
  -4  14   2      598.90      561.61     22.28 o
  -3  14   2       13.02       11.71      9.64 o
  -2  14   2     1433.14     1450.68     34.18 o
  -1  14   2      260.87      245.24      9.63 o
   0  14   2        5.87        5.63      8.17 o
   1  14   2       16.74        7.89     10.74 o
   2  14   2       11.00        5.34     12.46 o
   3  14   2     2043.81     2099.46     64.52 o
   4  14   2      185.74      130.45     14.79 o
   5  14   2        5.81       -2.04     13.71 o
   6  14   2      106.09       58.32     15.54 o
  -5  15   2      173.09      179.98     20.64 o
  -4  15   2       18.23       36.79     12.01 o
  -3  15   2      515.36      564.40     23.81 o
  -2  15   2      577.61      585.69     23.16 o
  -1  15   2     1794.72     1867.41     33.38 o
   0  15   2      181.49      184.98     16.90 o
   1  15   2       21.60       17.50     10.93 o
   2  15   2      915.29      951.15     37.71 o
   3  15   2      742.75      638.96     23.03 o
   4  15   2      152.20      125.63     15.77 o
 -14   1   3        1.99        4.02      9.40 o
 -13   1   3       41.38       29.51      8.73 o
 -12   1   3     5560.31     5829.30     49.39 o
 -11   1   3     4262.39     4339.07     36.85 o
 -10   1   3     7093.37     7367.56     50.28 o
  -9   1   3      998.25      968.23     14.56 o
  -8   1   3      733.10      767.72     12.00 o
  -7   1   3     7359.76     7595.43     47.74 o
  -6   1   3    13394.48    14440.44     53.29 o
  -5   1   3      195.89       85.84      4.00 o
  -4   1   3     7144.49     8210.73     33.40 o
  -3   1   3    14992.92    16305.07     72.71 o
  -2   1   3    21545.21    22783.74     85.84 o
  -1   1   3       71.47       81.50     15.59 o
   0   1   3      672.57      677.15      5.14 o
   1   1   3     4478.58     3773.57     12.89 o
   2   1   3     3817.42     5007.68     24.40 o
   3   1   3     3105.45     2937.57     18.67 o
   4   1   3     2185.67     2343.05     14.15 o
   5   1   3     2284.50     2531.55     18.74 o
   6   1   3     6693.79     6969.90     26.07 o
   7   1   3       10.76       16.04      5.35 o
   8   1   3     4361.12     4271.62     44.23 o
   9   1   3      161.86      175.08      8.20 o
  10   1   3     1238.21     1282.74     25.39 o
  11   1   3     1739.58     1938.83     55.30 o
  12   1   3      356.64      264.83     16.66 o
 -14   2   3       29.94       22.00     10.00 o
 -13   2   3       28.00       23.43      7.54 o
 -12   2   3        4.59        9.20      6.88 o
 -11   2   3     4219.17     4244.33     23.49 o
 -10   2   3        1.27        7.88      5.41 o
  -9   2   3      858.06      934.57     11.22 o
  -8   2   3     1356.69     1167.89     17.75 o
  -7   2   3      259.01      202.63      7.14 o
  -6   2   3     1390.26     1487.53     13.43 o
  -5   2   3      655.45      774.47      6.54 o
  -4   2   3    16451.55    18697.77    123.74 o
  -3   2   3     8122.93     9631.09     32.44 o
  -2   2   3     5541.70     4965.20     20.60 o
  -1   2   3      213.92      646.79      5.55 o
   0   2   3    15007.92    16815.13     51.85 o
   1   2   3     2883.94     2986.75     16.73 o
   2   2   3      493.22      419.71      5.02 o
   3   2   3    12633.25    16275.66     64.07 o
   4   2   3     3539.46     3507.42     30.02 o
   5   2   3     2939.34     2906.14     20.24 o
   6   2   3     4148.84     4412.61     20.67 o
   7   2   3     1180.71     1240.45     19.11 o
   8   2   3     3138.39     3070.32     34.85 o
   9   2   3      562.95      580.95     18.49 o
  10   2   3     5748.13     6119.78     37.51 o
  11   2   3     1155.01     1087.28     52.81 o
  12   2   3       99.70       89.30     14.34 o
 -14   3   3       49.11       46.39      9.74 o
 -13   3   3      959.81      818.23     27.53 o
 -12   3   3       18.27       21.86      7.26 o
 -11   3   3     1170.12     1137.05     13.24 o
 -10   3   3      865.78      774.33     16.11 o
  -9   3   3     3145.28     2834.21     25.19 o
  -8   3   3     2591.79     2736.81     17.01 o
  -7   3   3     2721.13     3222.37     22.38 o
  -6   3   3     1999.73     1990.43     13.16 o
  -5   3   3     8476.47     8708.68     28.24 o
  -4   3   3     4826.01     5060.76     15.65 o
  -3   3   3      162.94       21.15      2.82 o
  -2   3   3     1188.17      847.97      8.22 o
  -1   3   3    27842.26    31610.53    153.31 o
   0   3   3    12415.21    11787.48     58.25 o
   1   3   3      971.59      556.76     13.02 o
   2   3   3     2720.05     3123.78     26.23 o
   3   3   3     5790.50     5331.04     36.68 o
   4   3   3       22.56       15.00      3.92 o
   5   3   3      626.21      645.90      9.83 o
   6   3   3     3024.25     2997.44     22.07 o
   7   3   3       59.49       78.79      5.59 o
   8   3   3     2316.45     2397.99     24.10 o
   9   3   3     1347.63     1371.31     20.22 o
  10   3   3      307.72      271.58     12.95 o
  11   3   3       65.08       91.65     10.13 o
  12   3   3      320.40      325.89     17.43 o
 -14   4   3      905.75      876.41     41.47 o
 -13   4   3       40.61       31.87      8.02 o
 -12   4   3      336.69      308.70     11.98 o
 -11   4   3      300.39      306.61      8.91 o
 -10   4   3      596.32      646.30     10.37 o
  -9   4   3     9502.04     9558.75     32.94 o
  -8   4   3     5046.95     5212.54     47.02 o
  -7   4   3      312.84      279.98     12.13 o
  -6   4   3     6765.47     7056.98     52.63 o
  -5   4   3       29.37      121.99      4.51 o
  -4   4   3     3836.97     3178.79     12.23 o
  -3   4   3       59.34       15.52      3.50 o
  -2   4   3      377.13      569.69      5.61 o
  -1   4   3     3827.86     3509.57     21.70 o
   0   4   3      201.90      135.06      3.22 o
   1   4   3     1866.36     1806.17     14.10 o
   2   4   3    10173.00    11700.13     78.29 o
   3   4   3     1213.23     1193.06     60.00 o
   4   4   3     8942.43     9385.06    106.88 o
   5   4   3     3880.99     4136.19     32.19 o
   6   4   3      174.04      125.75      6.93 o
   7   4   3      708.22      586.62     20.10 o
   8   4   3       54.11       51.22      8.92 o
   9   4   3     1183.08     1158.18     19.22 o
  10   4   3     2976.70     2880.14     52.24 o
  11   4   3      378.74      386.29     14.75 o
  12   4   3      134.84      131.49     12.94 o
 -14   5   3        2.44        0.30     12.77 o
 -13   5   3     1917.66     1921.66     55.40 o
 -12   5   3       14.71       26.15      7.71 o
 -11   5   3      977.32     1006.17     27.12 o
 -10   5   3     2737.99     2797.95     25.09 o
  -9   5   3      447.89      398.60     10.23 o
  -8   5   3     8461.63     8406.99     62.33 o
  -7   5   3      390.73      353.31     14.16 o
  -6   5   3     1029.47      983.40     20.91 o
  -5   5   3     4542.20     4506.73     24.28 o
  -4   5   3     2510.67     2602.89     20.82 o
  -3   5   3      145.28       79.67      4.01 o
  -2   5   3    14930.96    17674.80     41.93 o
  -1   5   3      723.45      770.93      9.07 o
   0   5   3    14958.76    15758.90     77.79 o
   1   5   3       65.77       74.89      5.58 o
   2   5   3      671.39      626.85     11.43 o
   3   5   3     1684.32     1602.43     17.45 o
   4   5   3      712.52      559.46     28.96 o
   5   5   3     2381.62     2098.89     36.39 o
   6   5   3      720.13      672.66     15.53 o
   7   5   3      703.20      769.85     17.30 o
   8   5   3       27.50       12.32     10.07 o
   9   5   3        8.46        2.33     11.13 o
  10   5   3      165.31      126.25     11.82 o
  11   5   3       51.79       48.63     11.49 o
  12   5   3       36.58       51.20     13.94 o
 -13   6   3      297.11      273.51     23.76 o
 -12   6   3      892.99      794.87     33.97 o
 -11   6   3     1168.89     1085.23     23.34 o
 -10   6   3       93.96       82.42      8.89 o
  -9   6   3     1645.02     1618.75     18.02 o
  -8   6   3      511.00      497.74     11.19 o
  -7   6   3     3193.55     3130.58     22.69 o
  -6   6   3    12202.19    12740.28     72.64 o
  -5   6   3     2453.00     2252.32     15.97 o
  -4   6   3      839.80      927.73     10.29 o
  -3   6   3       12.78       13.74      3.99 o
  -2   6   3     1242.25     1412.39     10.16 o
  -1   6   3    14395.51    14317.98     79.39 o
   0   6   3      120.62       39.78      3.19 o
   1   6   3      367.88      362.05      9.55 o
   2   6   3     4014.43     4052.33     24.24 o
   3   6   3      656.42      675.84     12.25 o
   4   6   3    14257.41    14324.94     60.04 o
   5   6   3     1079.16      945.22     11.63 o
   6   6   3       15.40       20.88      9.49 o
   7   6   3     2507.96     2599.09     33.97 o
   8   6   3        8.76        4.88     10.55 o
   9   6   3     2988.77     2932.62     47.36 o
  10   6   3       10.32        5.54     12.80 o
  11   6   3      437.98      364.49     22.43 o
 -13   7   3      341.86      396.01     20.77 o
 -12   7   3      258.99      277.55     15.94 o
 -11   7   3       17.43       18.75      9.66 o
 -10   7   3     1233.14     1236.80     23.00 o
  -9   7   3     1847.77     1849.42     26.60 o
  -8   7   3       41.00       60.76      7.82 o
  -7   7   3      684.77      572.44     14.73 o
  -6   7   3      127.69      135.98      5.66 o
  -5   7   3      396.88      341.19      7.55 o
  -4   7   3      201.25      210.38      6.26 o
  -3   7   3      706.63      628.08      8.79 o
  -2   7   3     1892.88     2029.99     12.74 o
  -1   7   3      446.16      419.29      7.46 o
   0   7   3      563.27      528.44      8.55 o
   1   7   3      213.97      118.23      5.88 o
   2   7   3      254.37      224.86      8.55 o
   3   7   3     1079.75     1020.33     14.72 o
   4   7   3      472.13      474.33     15.07 o
   5   7   3       15.14       30.57      8.73 o
   6   7   3      963.82     1022.79     28.06 o
   7   7   3      335.64      310.57     14.60 o
   8   7   3      410.09      372.56     16.27 o
   9   7   3      550.62      526.90     35.69 o
  10   7   3      889.03      958.30     23.51 o
  11   7   3     1184.77     1407.29     36.76 o
 -12   8   3       50.96       49.53     13.50 o
 -11   8   3      106.64       69.06     13.74 o
 -10   8   3      256.29      248.09     12.88 o
  -9   8   3     1498.68     1503.35     44.71 o
  -8   8   3     2713.88     2593.55     52.80 o
  -7   8   3      529.81      572.36     13.46 o
  -6   8   3      705.50      744.13     15.03 o
  -5   8   3     1360.35     1339.70     12.38 o
  -4   8   3      370.41      345.93      7.74 o
  -3   8   3     1885.82     1830.59     13.23 o
  -2   8   3       15.88       17.98      4.88 o
  -1   8   3     3534.93     3748.54     19.73 o
   0   8   3     4400.84     4476.81     25.29 o
   1   8   3      662.73      539.01     40.03 o
   2   8   3     7594.31     7559.80     75.38 o
   3   8   3      479.83      360.82     11.07 o
   4   8   3      166.09      188.39     11.85 o
   5   8   3     3359.09     3576.73     52.81 o
   6   8   3      877.91      802.62     18.84 o
   7   8   3    10013.96    10480.77     60.16 o
   8   8   3      477.33      408.02     17.27 o
   9   8   3      185.91      207.08     15.50 o
  10   8   3       26.10       30.61     13.31 o
 -12   9   3       31.29       31.76     14.49 o
 -11   9   3       15.09       10.64     12.87 o
 -10   9   3     1374.90     1379.45     26.16 o
  -9   9   3      809.86      815.64     28.71 o
  -8   9   3     5361.43     5511.11     58.19 o
  -7   9   3      160.55      135.47      8.96 o
  -6   9   3     1389.54     1358.98     24.12 o
  -5   9   3     5091.01     5080.29     22.50 o
  -4   9   3        6.70       14.23      5.49 o
  -3   9   3     1141.89     1157.88     11.19 o
  -2   9   3      408.71      360.55      7.78 o
  -1   9   3     7924.60     8040.50     67.89 o
   0   9   3     3939.37     3821.18     31.81 o
   1   9   3      974.32      849.01     23.36 o
   2   9   3        2.29       11.44      7.46 o
   3   9   3     2085.73     2236.89     31.97 o
   4   9   3      936.12      922.34     27.75 o
   5   9   3     1785.88     1757.65     25.24 o
   6   9   3      474.22      490.89     17.76 o
   7   9   3       17.02       30.20     12.33 o
   8   9   3     2040.07     2143.19     31.30 o
   9   9   3      596.28      665.63     21.04 o
  10   9   3       35.91       22.85     14.28 o
 -11  10   3     1285.99     1493.41     41.57 o
 -10  10   3      168.02      151.64     14.74 o
  -9  10   3       27.34       19.77     13.28 o
  -8  10   3      975.02      971.31     25.73 o
  -7  10   3     1771.12     1857.24     32.30 o
  -6  10   3     2400.88     2319.21     42.90 o
  -5  10   3     5380.79     5452.14     51.26 o
  -4  10   3     2708.68     2673.12     24.43 o
  -3  10   3        1.25        2.81      5.65 o
  -2  10   3     1959.87     1997.23     16.66 o
  -1  10   3     1376.10     1352.07     12.60 o
   0  10   3        1.66       12.73      6.01 o
   1  10   3      174.31      154.64      7.33 o
   2  10   3       72.05       46.21      6.60 o
   3  10   3      600.72      521.86     15.53 o
   4  10   3      881.54      830.94     18.95 o
   5  10   3     1629.83     1698.66     32.17 o
   6  10   3       26.30       15.57     12.38 o
   7  10   3      305.40      255.59     16.14 o
   8  10   3       78.16       84.25     14.15 o
   9  10   3      554.55      535.95     20.52 o
 -10  11   3      741.75      733.41     23.41 o
  -9  11   3        5.05        9.70     13.20 o
  -8  11   3     2230.71     2190.55     45.31 o
  -7  11   3      824.26      855.09     21.69 o
  -6  11   3      904.52      889.20     19.17 o
  -5  11   3     2578.42     2574.51     22.80 o
  -4  11   3     1436.19     1532.64     32.33 o
  -3  11   3        7.36        8.97      5.54 o
  -2  11   3      165.18      150.97      7.01 o
  -1  11   3      913.51      902.29     12.19 o
   0  11   3     3791.12     3767.37     22.37 o
   1  11   3     2439.84     2434.39     36.50 o
   2  11   3       23.77       20.94      6.85 o
   3  11   3      124.03      114.98     12.11 o
   4  11   3       43.75       65.17     12.36 o
   5  11   3     6079.20     6403.41     51.16 o
   6  11   3     3091.16     3276.28     47.52 o
   7  11   3       54.22       53.91     13.55 o
   8  11   3       99.27       91.33     15.26 o
  -9  12   3       63.77       49.68     15.08 o
  -8  12   3       12.69       28.43     14.00 o
  -7  12   3     1280.41     1273.49     25.96 o
  -6  12   3     1996.83     2106.38     39.35 o
  -5  12   3       75.44       61.43     10.47 o
  -4  12   3      435.91      386.51     18.06 o
  -3  12   3      584.22      585.23     15.47 o
  -2  12   3       60.11       43.15      6.45 o
  -1  12   3     1358.54     1236.93     29.39 o
   0  12   3       58.64       55.21      7.38 o
   1  12   3     1325.85     1251.60     36.12 o
   2  12   3      808.07      736.19     23.70 o
   3  12   3      128.24      106.18     12.93 o
   4  12   3      244.73      224.34     16.30 o
   5  12   3      113.85      117.20     17.02 o
   6  12   3      297.38      341.57     26.17 o
   7  12   3      377.83      376.54     21.31 o
  -8  13   3       16.23       12.41     14.65 o
  -7  13   3     3030.61     3421.48     40.44 o
  -6  13   3      516.58      441.48     18.68 o
  -5  13   3        4.28        5.82     12.95 o
  -4  13   3      805.84      697.14     15.10 o
  -3  13   3      605.81      557.19     14.28 o
  -2  13   3     1155.47     1172.89     21.53 o
  -1  13   3      455.87      496.86     17.21 o
   0  13   3       81.93       75.51      8.14 o
   1  13   3     1719.23     1776.91     21.39 o
   2  13   3      123.88      119.52     12.92 o
   3  13   3      897.79      840.98     21.27 o
   4  13   3       19.24       11.40     13.14 o
   5  13   3      383.84      337.08     17.71 o
   6  13   3      237.49      199.21     16.21 o
  -7  14   3      318.95      285.86     19.08 o
  -6  14   3     1426.06     1473.86     39.27 o
  -5  14   3      370.09      365.16     18.36 o
  -4  14   3      107.45       98.87     11.76 o
  -3  14   3      528.37      522.57     24.84 o
  -2  14   3      332.27      297.52     13.48 o
  -1  14   3      161.73      130.21      7.94 o
   0  14   3        0.83        5.33      7.82 o
   1  14   3      473.26      534.10     16.94 o
   2  14   3      926.25      843.60     25.41 o
   3  14   3       24.25       18.06     12.45 o
   4  14   3        5.78       -5.08     13.27 o
   5  14   3      140.36      127.13     15.69 o
  -5  15   3      131.11      118.77     16.05 o
  -4  15   3        4.98        5.45     11.86 o
  -3  15   3        9.72       16.21     10.30 o
  -2  15   3      332.19      310.00     20.85 o
  -1  15   3        6.13        4.91      8.53 o
   0  15   3       53.98       51.35     10.66 o
   1  15   3       80.57       81.62     13.55 o
   2  15   3        2.41        7.40     13.45 o
   3  15   3      759.09      864.86     33.01 o
 -14   0   4      801.14      819.59     38.66 o
 -13   0   4      559.08      525.28     34.13 o
 -12   0   4     3134.89     2917.08     56.15 o
 -11   0   4     1695.95     1930.99     69.19 o
 -10   0   4     1111.30     1273.56     30.40 o
  -9   0   4     5473.98     5854.25     34.55 o
  -8   0   4    14749.72    16144.99    129.83 o
  -7   0   4    15922.21    17063.29    125.96 o
  -6   0   4      142.18       42.35      6.39 o
  -5   0   4     3150.47     2729.36     27.76 o
  -4   0   4    18118.09    19310.48     82.15 o
  -3   0   4    10727.50    12168.63     94.10 o
  -2   0   4    39333.76    47259.44    393.70 o
  -1   0   4     5677.68     5594.02     26.84 o
   0   0   4    26489.06    28040.39    191.32 o
   1   0   4      157.57      120.55      6.99 o
   2   0   4    13724.91    14294.67     40.92 o
   3   0   4      513.71      439.74     11.22 o
   4   0   4     3144.02     3928.16     48.49 o
   5   0   4     1828.15     1706.99     34.15 o
   6   0   4    16046.01    16641.05    151.26 o
   7   0   4     1177.92     1041.78     16.87 o
   8   0   4       23.97       23.45      8.35 o
   9   0   4      489.34      447.05     16.42 o
  10   0   4     2116.81     2434.01     45.78 o
  11   0   4     3736.59     4077.12     86.89 o
  12   0   4      576.24      723.06     31.85 o
 -14   1   4       91.97      151.05      9.71 o
 -13   1   4       27.47       37.10      7.56 o
 -12   1   4      500.62      397.54      9.63 o
 -11   1   4      340.54      273.71      8.97 o
 -10   1   4      286.50      238.54     10.02 o
  -9   1   4      225.40      170.13      6.71 o
  -8   1   4      424.54      468.47     11.94 o
  -7   1   4        6.01       20.85      4.15 o
  -6   1   4     2816.80     2619.98     19.71 o
  -5   1   4     4873.16     4351.52     18.24 o
  -4   1   4     1448.41     1290.32     15.15 o
  -3   1   4     5837.58     6434.06     41.71 o
  -2   1   4     1079.73     1082.11     20.65 o
  -1   1   4     8407.01     8560.46     28.73 o
   0   1   4    15480.14    15984.52     85.10 o
   1   1   4     2483.76     2325.35     16.60 o
   2   1   4     3811.75     3594.48     17.70 o
   3   1   4      387.78      729.64      7.75 o
   4   1   4     7301.66     6793.97     49.19 o
   5   1   4      536.35      350.14      7.81 o
   6   1   4       14.86       13.00      5.28 o
   7   1   4     2106.53     2193.29     34.87 o
   8   1   4      208.73      195.08      8.00 o
   9   1   4     1091.30     1224.45     21.06 o
  10   1   4      526.77      485.56     15.13 o
  11   1   4      720.76      713.14     21.36 o
  12   1   4       16.03        1.17     13.60 o
 -14   2   4      405.11      407.77     20.89 o
 -13   2   4       37.39       23.34      7.41 o
 -12   2   4       57.29       98.81      7.46 o
 -11   2   4      836.14      717.07     14.65 o
 -10   2   4     3015.45     3055.26     19.38 o
  -9   2   4     2846.79     2933.23     17.73 o
  -8   2   4       52.13       59.86      5.18 o
  -7   2   4     4904.92     4726.27     25.27 o
  -6   2   4      176.72      355.21      5.88 o
  -5   2   4      373.61      317.57      5.78 o
  -4   2   4     7567.54     8047.07     23.66 o
  -3   2   4      725.74      495.66      7.48 o
  -2   2   4     8106.21     9583.41     41.52 o
  -1   2   4     1567.40     1349.60      8.70 o
   0   2   4     5279.11     5517.00     38.85 o
   1   2   4      524.04      612.56      7.02 o
   2   2   4     4362.82     5071.13     15.86 o
   3   2   4     1311.79     1173.33     10.74 o
   4   2   4     3369.54     3551.90     18.21 o
   5   2   4     9267.67    10376.52     75.72 o
   6   2   4     5125.68     5626.34     31.04 o
   7   2   4        6.51       14.81      5.62 o
   8   2   4     3579.36     3526.84     30.19 o
   9   2   4      616.35      699.45     15.78 o
  10   2   4      223.63      215.45     12.11 o
  11   2   4      247.84      244.67     21.55 o
  12   2   4       16.39        9.48     13.70 o
 -14   3   4      204.37      245.40     18.85 o
 -13   3   4       92.74      108.55      8.87 o
 -12   3   4      900.15      863.24     22.98 o
 -11   3   4       53.66       83.30      7.07 o
 -10   3   4      952.90      838.01     16.14 o
  -9   3   4    14061.37    14810.21     85.26 o
  -8   3   4    10629.29    10688.67     35.55 o
  -7   3   4     1392.45     1396.17     10.86 o
  -6   3   4      544.94      615.96      9.15 o
  -5   3   4       25.04       41.47      3.59 o
  -4   3   4    10297.01    10558.23     86.65 o
  -3   3   4     1791.48     1577.00     18.38 o
  -2   3   4     3711.01     4258.29     35.46 o
  -1   3   4      941.78     1084.90     10.05 o
   0   3   4     2341.60     2535.99     27.59 o
   1   3   4    13305.51    13473.26     47.56 o
   2   3   4      222.55      100.92      3.32 o
   3   3   4     3538.99     3108.84     20.38 o
   4   3   4     4697.92     5606.41     27.94 o
   5   3   4     6547.38     6983.69     26.27 o
   6   3   4     2099.82     2091.34     21.01 o
   7   3   4      177.60      172.49      7.49 o
   8   3   4     1128.39     1223.97     28.96 o
   9   3   4      752.97      636.49     17.94 o
  10   3   4      555.74      445.39     20.55 o
  11   3   4      505.42      497.34     16.59 o
 -14   4   4      733.49      824.57     45.81 o
 -13   4   4     2449.14     2610.66     69.82 o
 -12   4   4        7.43        8.93      6.85 o
 -11   4   4     1717.11     1524.75     24.97 o
 -10   4   4     2405.27     2568.92     21.77 o
  -9   4   4       71.92       65.26      6.24 o
  -8   4   4     1510.52     1491.27     15.76 o
  -7   4   4     1569.80     1601.78     15.35 o
  -6   4   4      200.58      167.33      6.92 o
  -5   4   4     7925.23     8079.35     42.66 o
  -4   4   4     1777.64     1835.98     12.96 o
  -3   4   4     1168.61      949.15      8.03 o
  -2   4   4     1951.18     2561.31     14.86 o
  -1   4   4    14370.35    14759.36     55.37 o
   0   4   4     4801.25     5555.59     35.20 o
   1   4   4      332.85      306.98     11.00 o
   2   4   4     3403.31     2945.40     99.88 o
   3   4   4      213.06      265.32      5.85 o
   4   4   4       84.18       59.61      4.34 o
   5   4   4      748.84      643.84      9.68 o
   6   4   4       20.23       47.88      5.47 o
   7   4   4      367.02      274.48     11.37 o
   8   4   4      863.92      854.78     17.12 o
   9   4   4       28.57       31.12     10.00 o
  10   4   4       73.02       96.37     11.45 o
  11   4   4      535.32      629.57     17.59 o
 -14   5   4      890.94      784.87     57.10 o
 -13   5   4       66.57       49.57     10.30 o
 -12   5   4       19.10       29.74      7.88 o
 -11   5   4      987.37     1005.32     19.65 o
 -10   5   4       27.59       14.98      6.71 o
  -9   5   4     4031.93     4499.58     28.03 o
  -8   5   4     5848.48     5940.79     64.57 o
  -7   5   4        8.06       13.99      6.67 o
  -6   5   4    20411.59    21661.61    108.93 o
  -5   5   4     1387.64     1514.98     17.31 o
  -4   5   4      546.33      372.70      5.77 o
  -3   5   4      896.65      659.21      6.77 o
  -2   5   4       36.83       35.30      3.54 o
  -1   5   4      910.10      731.83      7.30 o
   0   5   4     2708.51     2667.28     24.61 o
   1   5   4       11.55       60.99      5.58 o
   2   5   4     3618.69     4243.60     24.68 o
   3   5   4     1695.23     1417.52     15.97 o
   4   5   4     4557.41     3387.81    228.54 o
   5   5   4     1800.53     1654.49     20.28 o
   6   5   4       13.57       31.59      9.38 o
   7   5   4     1528.69     1417.43     34.75 o
   8   5   4      542.82      380.88     15.56 o
   9   5   4     1540.20     1677.86     27.08 o
  10   5   4      385.75      431.22     18.04 o
  11   5   4        7.39        4.18     13.48 o
 -13   6   4      120.94      149.63     11.62 o
 -12   6   4      127.67      100.18     10.54 o
 -11   6   4     2096.88     2008.74     36.92 o
 -10   6   4      624.19      557.83     19.13 o
  -9   6   4      495.39      408.97     11.50 o
  -8   6   4      300.64      245.88      7.92 o
  -7   6   4     2870.59     2964.41     18.58 o
  -6   6   4      114.77      139.68      5.87 o
  -5   6   4     3868.76     3940.35     27.52 o
  -4   6   4       26.44       25.12      4.64 o
  -3   6   4      753.20      597.43      7.73 o
  -2   6   4     1466.95     1371.42     10.67 o
  -1   6   4     1145.83     1277.86     14.05 o
   0   6   4      815.45      667.65      6.33 o
   1   6   4     3388.88     3625.84     25.57 o
   2   6   4      345.47      304.81      9.03 o
   3   6   4       22.66       39.13      6.92 o
   4   6   4      177.54      208.00     10.63 o
   5   6   4      734.83      812.89     22.42 o
   6   6   4     2805.84     2535.27     40.36 o
   7   6   4     2084.53     1992.44     27.20 o
   8   6   4     1037.00      979.87     26.50 o
   9   6   4     1926.67     1944.00     30.14 o
  10   6   4     1733.21     1903.62     32.04 o
  11   6   4      243.50      295.39     24.02 o
 -13   7   4      561.90      552.71     28.02 o
 -12   7   4      289.08      299.74     15.67 o
 -11   7   4      945.43      950.33     23.26 o
 -10   7   4       30.69       41.54      9.07 o
  -9   7   4       12.30        7.60      8.06 o
  -8   7   4      428.33      377.88     15.73 o
  -7   7   4      849.86      805.75     21.73 o
  -6   7   4     6423.07     6509.75     24.29 o
  -5   7   4      305.13      271.34      7.45 o
  -4   7   4     1307.97     1585.95     12.61 o
  -3   7   4     1746.25     1978.10     13.68 o
  -2   7   4        0.59       21.12      4.52 o
  -1   7   4     4400.99     4605.65     34.77 o
   0   7   4        2.87        5.55      2.55 o
   1   7   4      561.77      679.32     11.90 o
   2   7   4    16731.12    16618.96     90.07 o
   3   7   4       30.26       58.77      7.74 o
   4   7   4      117.77      149.31     10.69 o
   5   7   4      551.48      531.64     19.79 o
   6   7   4      296.15      298.97     13.89 o
   7   7   4     8281.76     9381.70     67.37 o
   8   7   4       32.20       20.96     12.28 o
   9   7   4     1849.62     1681.09     44.72 o
  10   7   4     2283.34     2464.98     53.29 o
 -12   8   4       39.71       66.59     14.34 o
 -11   8   4      528.53      557.00     18.60 o
 -10   8   4     1116.59     1046.99     34.83 o
  -9   8   4       26.28       23.82      8.49 o
  -8   8   4       53.33       37.69      8.22 o
  -7   8   4        3.72       11.96      6.31 o
  -6   8   4      121.87       95.03      6.36 o
  -5   8   4     6987.46     7475.74     28.74 o
  -4   8   4      359.23      323.37      7.44 o
  -3   8   4     3780.32     4101.11     29.64 o
  -2   8   4     1571.19     1494.53     12.44 o
  -1   8   4     3097.27     3447.51     29.21 o
   0   8   4     1429.68     1079.93     44.09 o
   1   8   4      435.62      432.64     10.90 o
   2   8   4        3.33       39.23      7.75 o
   3   8   4     5044.15     5098.22     49.45 o
   4   8   4      615.36      554.22     15.48 o
   5   8   4       61.56       41.04     10.67 o
   6   8   4     1390.65     1547.94     42.38 o
   7   8   4      320.15      362.55     16.24 o
   8   8   4     1656.42     1500.23     27.12 o
   9   8   4      132.41      149.91     15.25 o
  10   8   4      119.09       85.56     15.87 o
 -12   9   4       80.89       84.93     15.16 o
 -11   9   4     2533.19     2593.22     34.90 o
 -10   9   4      147.52      173.00     12.94 o
  -9   9   4       24.50       56.57      9.39 o
  -8   9   4       27.36       73.05      9.12 o
  -7   9   4     1231.95     1243.50     24.23 o
  -6   9   4     1679.93     1672.94     19.89 o
  -5   9   4     3605.54     3844.71     42.53 o
  -4   9   4       20.60       73.91      6.31 o
  -3   9   4     5639.63     5637.09     33.92 o
  -2   9   4      580.89      725.02     10.51 o
  -1   9   4      101.41       75.43      6.04 o
   0   9   4       44.48       32.94      6.26 o
   1   9   4      613.55      659.19     13.26 o
   2   9   4     1123.90     1259.96     17.73 o
   3   9   4       26.57       42.41      8.53 o
   4   9   4      710.60      677.07     17.51 o
   5   9   4       50.64       33.15     11.48 o
   6   9   4      826.18      794.36     20.30 o
   7   9   4     1644.94     1576.51     32.49 o
   8   9   4        5.11       15.25     13.05 o
   9   9   4       68.45       79.51     15.27 o
 -11  10   4     1143.52     1117.98     26.55 o
 -10  10   4     1947.15     1889.37     36.32 o
  -9  10   4      111.51      106.02     12.10 o
  -8  10   4       49.74       50.27      9.10 o
  -7  10   4      379.88      372.25     11.73 o
  -6  10   4      132.31      137.23      9.39 o
  -5  10   4     8099.07     8281.27     31.48 o
  -4  10   4     1587.00     1540.48     22.62 o
  -3  10   4      100.42       59.10      6.01 o
  -2  10   4     1723.26     1726.30     29.14 o
  -1  10   4      475.46      414.27     16.10 o
   0  10   4     2785.39     2932.83     23.94 o
   1  10   4       85.66      106.59      9.21 o
   2  10   4      933.29      906.17     22.08 o
   3  10   4     1073.31      988.18     17.73 o
   4  10   4      555.26      590.91     18.93 o
   5  10   4     1948.23     1632.29     36.55 o
   6  10   4      302.88      236.78     15.45 o
   7  10   4       64.94       76.97     14.07 o
   8  10   4     1341.53     1382.48     34.11 o
   9  10   4     1298.69     1361.12     43.43 o
 -10  11   4      218.52      157.86     16.36 o
  -9  11   4      212.09      264.96     16.68 o
  -8  11   4      121.10      124.55     14.99 o
  -7  11   4        6.53       14.69      9.23 o
  -6  11   4       95.61       90.24      9.24 o
  -5  11   4       91.34      103.14      8.49 o
  -4  11   4      149.66      135.48      6.78 o
  -3  11   4       44.47       81.24      6.43 o
  -2  11   4        3.92       13.82      6.12 o
  -1  11   4      499.52      625.04     15.18 o
   0  11   4      161.93      135.80      7.73 o
   1  11   4     2422.55     2289.83     34.66 o
   2  11   4      788.60      860.02     17.08 o
   3  11   4        4.31       20.66     11.00 o
   4  11   4      401.88      432.42     36.90 o
   5  11   4       63.59       87.92     14.14 o
   6  11   4      471.08      475.00     18.57 o
   7  11   4      122.38      102.65     14.76 o
   8  11   4     1007.39     1147.22     27.11 o
  -9  12   4      391.58      400.53     18.84 o
  -8  12   4      131.03      110.03     14.88 o
  -7  12   4      593.82      473.77     19.03 o
  -6  12   4      246.64      288.62     13.91 o
  -5  12   4     1846.83     1912.24     42.68 o
  -4  12   4     1803.69     1755.26     29.98 o
  -3  12   4      183.42      199.02      9.82 o
  -2  12   4       41.03       53.05      6.79 o
  -1  12   4      205.73      195.93      8.13 o
   0  12   4      360.77      331.28     11.27 o
   1  12   4     4105.32     4575.81     40.03 o
   2  12   4      917.49      832.67     18.47 o
   3  12   4      440.53      421.83     19.62 o
   4  12   4     1067.20     1005.74     26.29 o
   5  12   4      689.73      799.99     21.98 o
   6  12   4      521.14      580.71     23.47 o
   7  12   4      156.79       98.74     15.67 o
  -8  13   4      132.19      111.94     16.10 o
  -7  13   4     1161.61     1257.78     26.92 o
  -6  13   4      486.00      381.55     18.12 o
  -5  13   4      211.81      158.04     10.96 o
  -4  13   4       59.99       49.05      8.19 o
  -3  13   4      212.59      221.26      8.46 o
  -2  13   4      521.91      481.71     16.84 o
  -1  13   4      338.40      353.09     10.67 o
   0  13   4      225.49      206.00     10.52 o
   1  13   4       69.34       57.81     10.59 o
   2  13   4     1183.06     1108.13     23.01 o
   3  13   4       41.27       18.52     12.34 o
   4  13   4      148.60      164.84     24.06 o
   5  13   4       22.90       20.89     13.16 o
   6  13   4      116.37       83.11     15.61 o
  -7  14   4     1359.10     1514.60     30.33 o
  -6  14   4      602.13      565.88     21.09 o
  -5  14   4       22.33       23.95     13.79 o
  -4  14   4     1096.17     1095.01     33.77 o
  -3  14   4        1.45        2.07      9.56 o
  -2  14   4      562.45      586.38     20.09 o
  -1  14   4        3.90       12.00      7.52 o
   0  14   4       20.22        1.72      8.53 o
   1  14   4     1137.39     1215.60     32.84 o
   2  14   4      367.78      380.98     25.01 o
   3  14   4      196.05      235.37     24.19 o
   4  14   4        1.05       10.81     13.34 o
  -4  15   4      515.48      525.03     28.40 o
  -3  15   4      894.98      901.72     29.31 o
  -2  15   4       70.52       62.89     11.89 o
  -1  15   4      129.25      124.19      9.06 o
   0  15   4      182.67      174.76     11.26 o
   1  15   4     1698.11     1887.49     62.75 o
   2  15   4      593.89      714.62     54.12 o
 -14   1   5     3407.45     3763.86     47.22 o
 -13   1   5      254.13      247.62      9.81 o
 -12   1   5     1910.18     1909.09     25.85 o
 -11   1   5       11.21       32.33      6.38 o
 -10   1   5      214.44      194.88      7.27 o
  -9   1   5      881.67      900.48     14.43 o
  -8   1   5     9523.83     9998.56     38.91 o
  -7   1   5       20.52       36.00      4.55 o
  -6   1   5     8722.96     9575.01     54.14 o
  -5   1   5    12115.27    13320.09    104.86 o
  -4   1   5    20154.27    23091.57     82.26 o
  -3   1   5     5137.22     4514.37     33.88 o
  -2   1   5    19393.67    21225.22    100.15 o
  -1   1   5        5.21       17.50      3.35 o
   0   1   5      166.63      285.99      5.65 o
   1   1   5     1137.28      862.33      8.10 o
   2   1   5       34.54       20.56      4.03 o
   3   1   5      365.04      374.28      7.57 o
   4   1   5       52.73       41.74      5.01 o
   5   1   5     7348.22     7479.35     44.28 o
   6   1   5     8880.57     9141.62     47.05 o
   7   1   5     1008.80     1050.56     18.36 o
   8   1   5      478.90      450.19     15.96 o
   9   1   5      534.40      554.94     15.63 o
  10   1   5      273.66      245.25     17.82 o
  11   1   5     2534.61     2752.68     49.40 o
 -14   2   5       26.45       20.46     10.31 o
 -13   2   5     1485.43     1405.02     29.99 o
 -12   2   5      145.06      140.05      8.18 o
 -11   2   5      183.39      136.50      7.49 o
 -10   2   5      562.95      507.36     10.45 o
  -9   2   5     4221.96     4268.40     21.48 o
  -8   2   5     1043.75      931.17     14.75 o
  -7   2   5      359.98      338.94      6.04 o
  -6   2   5     4647.33     5224.08     57.92 o
  -5   2   5     2573.17     2346.60     16.63 o
  -4   2   5     2345.53     2714.18     20.40 o
  -3   2   5        7.73      120.63      5.97 o
  -2   2   5      701.65      602.04      7.13 o
  -1   2   5     1607.92     1273.90     12.71 o
   0   2   5     5575.65     5827.67     29.68 o
   1   2   5      443.66      493.64      6.42 o
   2   2   5     4138.76     4183.22     21.97 o
   3   2   5     5257.99     5496.14     21.20 o
   4   2   5    13327.14    14803.67     58.57 o
   5   2   5      356.49      429.74      8.77 o
   6   2   5       75.46       84.98      6.58 o
   7   2   5       79.19      101.32      7.19 o
   8   2   5     3378.03     3386.86     40.21 o
   9   2   5     1294.33     1344.28     26.88 o
  10   2   5       44.72       29.14     10.42 o
  11   2   5       80.52       74.49     14.18 o
 -14   3   5       17.22       13.07     10.07 o
 -13   3   5      262.53      227.84     10.95 o
 -12   3   5       42.48       45.87      8.11 o
 -11   3   5       39.96       37.78      6.66 o
 -10   3   5     4698.26     4396.11     22.96 o
  -9   3   5      182.95      183.57      6.72 o
  -8   3   5        9.11       17.30      4.69 o
  -7   3   5     5015.03     5027.07     49.46 o
  -6   3   5       10.61       25.28      3.06 o
  -5   3   5      548.51      670.74     12.26 o
  -4   3   5      707.61      972.46      9.51 o
  -3   3   5        4.46       29.03      4.71 o
  -2   3   5     2029.32     2227.48     22.24 o
  -1   3   5      612.72      361.41      6.51 o
   0   3   5     1656.94     1472.88      9.51 o
   1   3   5        6.29       10.63      3.48 o
   2   3   5      227.49      253.38      5.16 o
   3   3   5    11060.21    11131.30     40.94 o
   4   3   5     1737.39     1617.56     13.23 o
   5   3   5     1412.38     1350.49     18.08 o
   6   3   5      117.17       98.17      7.10 o
   7   3   5      134.56      113.09      8.03 o
   8   3   5     1618.49     1720.65     24.78 o
   9   3   5      791.06      835.09     24.48 o
  10   3   5      173.63      141.18     12.39 o
  11   3   5      335.41      247.38     17.02 o
 -14   4   5      571.73      623.25     27.19 o
 -13   4   5      626.19      698.25     20.63 o
 -12   4   5      495.30      479.34     14.63 o
 -11   4   5        7.97       10.21      7.36 o
 -10   4   5        6.87       22.73      6.37 o
  -9   4   5     1660.97     1665.84     22.69 o
  -8   4   5     6011.18     6278.15     26.71 o
  -7   4   5      772.12      783.52     10.75 o
  -6   4   5     8713.91     8917.31    151.10 o
  -5   4   5     4425.49     4221.66    161.18 o
  -4   4   5     4545.75     4360.95     19.23 o
  -3   4   5      117.04       28.22      2.19 o
  -2   4   5        4.48       39.21      3.01 o
  -1   4   5     5998.68     6320.16     34.49 o
   0   4   5    10667.60    11397.04     60.72 o
   1   4   5     2713.92     2703.56     11.54 o
   2   4   5      284.45      221.84      5.50 o
   3   4   5      422.29      404.34      7.91 o
   4   4   5     4857.71     5313.82     27.10 o
   5   4   5        9.70       32.24      5.98 o
   6   4   5     2093.80     1960.56     22.73 o
   7   4   5     3451.00     3506.54     30.39 o
   8   4   5     3906.61     4128.30     34.45 o
   9   4   5       16.05        4.03     10.59 o
  10   4   5       48.26       43.81     11.32 o
  11   4   5       45.37       21.23     12.94 o
 -14   5   5     1670.99     1760.78    103.69 o
 -13   5   5       10.28       11.77      9.33 o
 -12   5   5       75.53       36.55      8.96 o
 -11   5   5     6015.37     6285.67     63.49 o
 -10   5   5     3926.89     3991.60     40.92 o
  -9   5   5     2661.38     2541.18     19.25 o
  -8   5   5     2806.91     2835.24     21.84 o
  -7   5   5       29.92       33.58      7.00 o
  -6   5   5      265.51      248.18      8.60 o
  -5   5   5     2774.52     2695.08     31.94 o
  -4   5   5     1113.56     1028.05     13.29 o
  -3   5   5     3514.19     3793.77     19.95 o
  -2   5   5     4731.53     5069.02     54.67 o
  -1   5   5      173.22      173.92      4.51 o
   0   5   5     1792.76     1768.26     18.95 o
   1   5   5       69.98       43.69      2.98 o
   2   5   5      111.60      114.49      7.23 o
   3   5   5     1495.23     1176.56    109.57 o
   4   5   5      328.34      283.73     10.32 o
   5   5   5       29.83       50.60      7.52 o
   6   5   5      150.22      206.98     13.05 o
   7   5   5     1519.45     1292.64     22.73 o
   8   5   5       14.92       30.37     11.42 o
   9   5   5       70.54       46.36     12.70 o
  10   5   5      483.33      532.56     19.98 o
 -13   6   5       27.13       37.21     10.40 o
 -12   6   5      313.78      341.86     15.78 o
 -11   6   5     1057.37     1148.92     34.29 o
 -10   6   5     1019.07     1061.16     23.70 o
  -9   6   5     1275.19     1083.16     17.21 o
  -8   6   5     4969.58     4883.19     25.35 o
  -7   6   5      991.47     1021.80     11.75 o
  -6   6   5     7566.22     7515.41     26.68 o
  -5   6   5      167.61      202.51      8.93 o
  -4   6   5      516.91      444.25      9.53 o
  -3   6   5     7436.85     8175.45     37.47 o
  -2   6   5       57.95       20.52      3.77 o
  -1   6   5    11638.56    12433.18     62.08 o
   0   6   5      700.03      601.23     14.20 o
   1   6   5     3513.54     3334.89     22.99 o
   2   6   5     6301.81     6696.15     54.58 o
   3   6   5     4763.76     4669.52     34.88 o
   4   6   5     1813.73     1766.35     24.47 o
   5   6   5     8192.30     8438.44     49.36 o
   6   6   5       11.30        9.36     10.31 o
   7   6   5     2681.64     2758.51     60.52 o
   8   6   5      606.90      592.15     19.07 o
   9   6   5      841.42      786.35     21.62 o
  10   6   5     3842.38     4372.84     65.39 o
 -13   7   5       66.68       76.45     12.31 o
 -12   7   5      393.67      386.71     13.44 o
 -11   7   5     1000.16      961.59     41.35 o
 -10   7   5      154.93      130.37     10.38 o
  -9   7   5      538.88      492.50     18.40 o
  -8   7   5      579.47      556.89     17.30 o
  -7   7   5     5505.57     5898.14     33.99 o
  -6   7   5     1394.79     1415.96     13.05 o
  -5   7   5     2317.67     2185.27     23.30 o
  -4   7   5        0.84       10.92      4.26 o
  -3   7   5      582.98      521.47      9.62 o
  -2   7   5     4399.28     4311.46     25.45 o
  -1   7   5      943.38      948.02      9.46 o
   0   7   5     1997.69     1778.08     48.24 o
   1   7   5       17.09       35.14      6.99 o
   2   7   5     2386.23     2083.44     35.20 o
   3   7   5      811.26      932.09     16.21 o
   4   7   5        1.22        8.99      8.10 o
   5   7   5      127.14      144.17     12.13 o
   6   7   5     6730.28     6812.83     48.22 o
   7   7   5      428.09      421.52     16.94 o
   8   7   5       45.10       44.01     12.91 o
   9   7   5      586.29      610.45     47.98 o
  10   7   5      506.04      618.72     25.48 o
 -12   8   5      725.72      648.49     23.76 o
 -11   8   5      549.12      448.42     18.71 o
 -10   8   5       56.17       51.16      9.70 o
  -9   8   5       30.30       36.79      9.67 o
  -8   8   5     1269.56     1316.03     19.41 o
  -7   8   5       45.77       43.21      6.54 o
  -6   8   5      517.33      476.51      9.68 o
  -5   8   5       30.00       23.18      5.94 o
  -4   8   5     1692.38     1546.27     14.70 o
  -3   8   5     7750.64     7917.03     29.23 o
  -2   8   5      216.55      186.37      6.59 o
  -1   8   5       10.08       14.28      4.57 o
   0   8   5       11.24        5.60      3.78 o
   1   8   5     2399.03     2157.93     20.84 o
   2   8   5    14316.90    14608.37    102.73 o
   3   8   5       35.62       33.74      8.34 o
   4   8   5     3921.12     3865.25     31.19 o
   5   8   5      630.74      620.02     23.55 o
   6   8   5     2087.85     2048.43     46.74 o
   7   8   5     2075.50     1982.02     31.39 o
   8   8   5      204.35      214.30     16.08 o
   9   8   5        9.15       14.97     13.96 o
 -12   9   5       55.47       45.02     14.37 o
 -11   9   5      246.43      192.26     13.59 o
 -10   9   5     4805.23     5457.35     58.55 o
  -9   9   5       86.31       87.28     10.00 o
  -8   9   5     2966.39     2837.64     31.84 o
  -7   9   5     1676.90     1737.31     21.22 o
  -6   9   5     3035.18     2916.45     25.42 o
  -5   9   5     9547.23    10047.75     44.23 o
  -4   9   5     3066.09     3005.22     17.19 o
  -3   9   5     2520.42     2432.58     28.40 o
  -2   9   5     4228.01     4392.79     30.86 o
  -1   9   5        2.14       11.83      5.05 o
   0   9   5      890.89      904.24     26.31 o
   1   9   5      351.22      267.70     10.66 o
   2   9   5      253.51      221.39     10.67 o
   3   9   5      654.31      630.34     21.54 o
   4   9   5      137.87      121.11     11.71 o
   5   9   5      309.42      269.91     15.94 o
   6   9   5      668.41      587.93     31.84 o
   7   9   5      200.34      211.26     16.99 o
   8   9   5     1140.97     1206.28     26.38 o
 -11  10   5      803.75      874.57     24.11 o
 -10  10   5      149.74      197.35     16.34 o
  -9  10   5      123.58      125.54     10.79 o
  -8  10   5        6.99        5.69      9.27 o
  -7  10   5      615.44      566.22     19.26 o
  -6  10   5       84.40       77.41      8.94 o
  -5  10   5     1709.64     1792.08     32.60 o
  -4  10   5      411.30      472.80     12.74 o
  -3  10   5      163.70      150.11      7.40 o
  -2  10   5        0.43       -0.95      5.81 o
  -1  10   5        4.34       11.84      6.33 o
   0  10   5      903.95      844.19     13.93 o
   1  10   5      421.96      533.64     13.53 o
   2  10   5     1229.83     1111.14     19.28 o
   3  10   5      381.94      347.89     13.95 o
   4  10   5     2030.64     2113.50     52.97 o
   5  10   5      176.82      197.12     14.24 o
   6  10   5      225.00      206.26     15.74 o
   7  10   5      118.49      128.43     14.82 o
   8  10   5        7.09        6.21     14.61 o
 -10  11   5      475.19      489.72     28.93 o
  -9  11   5      218.59      195.36     15.81 o
  -8  11   5        6.94       12.84      9.52 o
  -7  11   5      955.69      920.21     26.66 o
  -6  11   5      464.54      450.19     16.76 o
  -5  11   5     1385.13     1552.64     21.90 o
  -4  11   5      340.81      371.71     11.84 o
  -3  11   5      179.36      152.77      7.65 o
  -2  11   5      680.11      672.96     19.50 o
  -1  11   5      514.12      556.34     10.92 o
   0  11   5     1005.75     1004.37     30.89 o
   1  11   5       93.71       99.72     10.35 o
   2  11   5      109.92      114.83     10.70 o
   3  11   5     4298.94     4488.72     36.18 o
   4  11   5     2320.80     2313.46     41.63 o
   5  11   5      360.60      329.04     16.84 o
   6  11   5       42.11       32.17     13.04 o
   7  11   5       29.77       27.03     14.28 o
  -9  12   5      163.55      136.26     16.23 o
  -8  12   5      444.56      430.20     19.02 o
  -7  12   5       19.92       10.30     11.14 o
  -6  12   5       15.53       20.09      9.65 o
  -5  12   5      323.94      347.93     12.70 o
  -4  12   5       12.34       26.23      6.91 o
  -3  12   5       48.40       57.64      6.75 o
  -2  12   5     1919.01     1885.06     32.27 o
  -1  12   5       29.90       29.18      7.68 o
   0  12   5       79.85       76.79      8.96 o
   1  12   5      234.51      270.10     16.89 o
   2  12   5     1019.85      926.46     19.77 o
   3  12   5      438.41      413.33     19.79 o
   4  12   5        2.10        8.58     12.19 o
   5  12   5      588.81      572.85     29.96 o
   6  12   5      134.66      140.71     16.08 o
  -8  13   5      508.93      570.86     21.72 o
  -7  13   5       12.26        9.53     13.50 o
  -6  13   5       12.04        4.49     13.97 o
  -5  13   5     2488.24     2528.59     60.31 o
  -4  13   5     2774.03     3104.88     49.14 o
  -3  13   5       18.08       21.19      7.29 o
  -2  13   5       11.34       14.45      7.19 o
  -1  13   5      472.97      501.89     17.39 o
   0  13   5      179.66      145.94     10.82 o
   1  13   5      903.83      871.83     32.83 o
   2  13   5      407.90      390.89     15.09 o
   3  13   5      663.28      578.59     30.36 o
   4  13   5     1271.86     1245.87     63.61 o
   5  13   5       25.81       27.59     13.40 o
  -6  14   5      111.20      120.24     15.80 o
  -5  14   5      256.04      245.72     17.56 o
  -4  14   5     1026.06     1076.96     32.81 o
  -3  14   5     1519.00     1620.96     41.64 o
  -2  14   5        0.27        5.99      8.26 o
  -1  14   5       36.68       34.61      8.63 o
   0  14   5       24.25       25.94      9.81 o
   1  14   5      833.78      812.97     31.74 o
   2  14   5     1168.39     1250.55     57.90 o
   3  14   5     1542.07     1623.81     60.18 o
  -3  15   5       56.67       68.21     15.77 o
  -2  15   5      104.73      112.63     11.25 o
  -1  15   5      124.55      166.61     18.24 o
   0  15   5      203.11      168.21     13.04 o
 -14   0   6      985.20      993.42     34.60 o
 -13   0   6     4278.15     4440.08    100.89 o
 -12   0   6     5007.95     4530.87    113.02 o
 -11   0   6     2030.03     1966.71     39.25 o
 -10   0   6     5481.30     5019.17     45.42 o
  -9   0   6     1294.55     1316.78     27.54 o
  -8   0   6     7010.39     7496.68     56.02 o
  -7   0   6     4326.50     4436.08     23.81 o
  -6   0   6    15277.93    17053.88    134.65 o
  -5   0   6    22157.47    23086.10    144.58 o
  -4   0   6     7518.77     7063.43     64.88 o
  -3   0   6     8168.28     7338.99     42.22 o
  -2   0   6    25880.33    27110.91     71.33 o
  -1   0   6    18993.61    18137.33    159.22 o
   0   0   6      357.84      446.49     13.78 o
   1   0   6     9601.97    10452.32     70.35 o
   2   0   6      661.82      563.56     24.28 o
   3   0   6      286.90      210.51     12.55 o
   4   0   6      201.01      163.57     10.97 o
   5   0   6     1473.45     1333.82     28.66 o
   6   0   6     1629.28     1458.22     23.31 o
   7   0   6       23.81       16.16      9.37 o
   8   0   6     1708.29     1747.97     58.78 o
   9   0   6     1810.33     1773.61     40.88 o
  10   0   6        6.99       11.21     17.79 o
 -14   1   6      884.66      699.61     21.85 o
 -13   1   6      313.05      267.75     15.99 o
 -12   1   6      436.29      476.37     19.60 o
 -11   1   6      527.64      641.56     21.90 o
 -10   1   6      530.49      528.23     15.90 o
  -9   1   6      196.63      164.56      8.83 o
  -8   1   6      169.11      131.58      5.33 o
  -7   1   6       67.21       43.43      3.52 o
  -6   1   6     4654.12     4960.13     61.18 o
  -5   1   6        1.44       15.01      2.72 o
  -4   1   6      103.67       73.58      5.03 o
  -3   1   6        5.13       58.21      3.32 o
  -2   1   6     6083.55     6292.16     33.11 o
  -1   1   6     3007.51     2948.24     23.02 o
   0   1   6     5454.99     6283.98     32.92 o
   1   1   6     3040.69     3123.82     23.22 o
   2   1   6      159.92       69.03      4.63 o
   3   1   6       68.12       26.27      4.53 o
   4   1   6     7208.30     6885.90     33.76 o
   5   1   6        8.78       32.99      6.21 o
   6   1   6      677.94      635.07     11.42 o
   7   1   6       46.53       44.05      6.95 o
   8   1   6      550.29      492.78     17.24 o
   9   1   6      546.51      567.12     21.72 o
  10   1   6        9.69        8.39     12.81 o
 -14   2   6     1923.73     1875.57     70.38 o
 -13   2   6      161.27      181.97     11.37 o
 -12   2   6      786.57      744.84     15.06 o
 -11   2   6        0.87        6.52      6.87 o
 -10   2   6      484.26      451.54      9.31 o
  -9   2   6     1914.20     1714.83     18.59 o
  -8   2   6      350.97      303.56      7.14 o
  -7   2   6       40.52       26.17      3.01 o
  -6   2   6      276.98      209.33      6.77 o
  -5   2   6     5951.35     6584.89     41.30 o
  -4   2   6    13140.81    13718.59     94.89 o
  -3   2   6     1913.83     1553.80     12.64 o
  -2   2   6      581.95      854.20     12.24 o
  -1   2   6       58.35       37.26      4.02 o
   0   2   6     4840.03     4861.48     19.43 o
   1   2   6     6410.97     6001.66     47.31 o
   2   2   6      197.71      211.38      5.72 o
   3   2   6      291.71      248.50      6.49 o
   4   2   6       15.58       36.73      5.59 o
   5   2   6      531.95      425.41      9.60 o
   6   2   6     2257.59     2328.69     30.70 o
   7   2   6        0.40        1.26      6.69 o
   8   2   6     2408.80     2614.44     44.00 o
   9   2   6      197.03      167.10     11.83 o
  10   2   6       27.87       16.10     13.08 o
 -14   3   6      849.91      830.40     17.86 o
 -13   3   6      537.46      574.82     14.96 o
 -12   3   6      129.89      118.04     10.36 o
 -11   3   6     1024.75     1094.58     16.56 o
 -10   3   6     1885.12     1829.64     39.52 o
  -9   3   6      303.63      217.34      6.63 o
  -8   3   6      392.64      306.62      7.70 o
  -7   3   6     1515.56     1316.99     32.15 o
  -6   3   6    10222.68    10520.56     65.93 o
  -5   3   6      521.74      431.33      7.63 o
  -4   3   6       38.94       24.59      4.97 o
  -3   3   6     1191.95     1347.75     15.78 o
  -2   3   6     5328.00     5486.52     35.63 o
  -1   3   6    11551.89    12538.02     83.07 o
   0   3   6      678.61      824.73     11.61 o
   1   3   6       28.77       16.04      3.81 o
   2   3   6      847.39      643.67     15.84 o
   3   3   6     8419.81     7695.50     25.12 o
   4   3   6      134.97      197.65      7.57 o
   5   3   6     7629.08     7841.32     38.54 o
   6   3   6     1528.83     1364.92     37.48 o
   7   3   6     4698.25     5112.52     36.70 o
   8   3   6     2892.57     3098.21     54.35 o
   9   3   6       43.81       11.41     10.22 o
  10   3   6      227.15      286.77     25.55 o
 -14   4   6      431.62      365.97     15.99 o
 -13   4   6      914.85     1070.15     22.39 o
 -12   4   6      953.87      822.78     19.84 o
 -11   4   6      170.56      184.52     10.56 o
 -10   4   6     1495.29     1483.24     36.50 o
  -9   4   6     1545.29     1557.16     23.56 o
  -8   4   6     1257.68     1157.08     19.66 o
  -7   4   6    11283.73    11498.21     39.15 o
  -6   4   6     1106.75      932.18     13.94 o
  -5   4   6      526.94      458.63      8.13 o
  -4   4   6      915.61      922.01     21.29 o
  -3   4   6      165.25       77.62      4.62 o
  -2   4   6     2141.00     1827.76     11.17 o
  -1   4   6     1715.69     1409.11     14.44 o
   0   4   6        0.37       14.11      3.83 o
   1   4   6      288.21      349.05      7.92 o
   2   4   6       87.74       65.02      4.70 o
   3   4   6     4563.64     4763.05     37.76 o
   4   4   6      366.24      431.29      9.62 o
   5   4   6      471.27      605.68     26.42 o
   6   4   6      207.48      130.35      8.97 o
   7   4   6      602.23      531.19     16.99 o
   8   4   6       32.22       38.90     10.56 o
   9   4   6        5.84        5.55     10.80 o
  10   4   6      881.99      971.56     32.20 o
 -14   5   6      354.70      302.13     16.48 o
 -13   5   6      741.43      720.34     17.91 o
 -12   5   6        0.59        3.89      9.71 o
 -11   5   6      396.47      382.63     12.69 o
 -10   5   6      572.80      470.51     22.78 o
  -9   5   6      190.79      226.71     10.06 o
  -8   5   6     3030.87     3291.40     39.47 o
  -7   5   6      569.59      495.73     16.80 o
  -6   5   6      644.09      456.26     42.83 o
  -5   5   6     1870.71     2101.66     15.58 o
  -4   5   6     1337.18      861.86     61.04 o
  -3   5   6     2326.34     1915.65     23.67 o
  -2   5   6      119.36       90.33      4.31 o
  -1   5   6    19998.83    21424.04    137.83 o
   0   5   6    12395.82    12566.00     98.37 o
   1   5   6      533.83      453.04     11.25 o
   2   5   6     2098.30     2317.59     47.74 o
   3   5   6       39.60       29.04      7.42 o
   4   5   6     1606.27     1479.04     19.17 o
   5   5   6     2248.14     2282.12     32.41 o
   6   5   6       27.43       15.80     10.61 o
   7   5   6     1721.30     1530.02     37.97 o
   8   5   6      295.60      233.49     15.21 o
   9   5   6       54.50       86.71     13.82 o
  10   5   6     2191.87     2532.51     61.24 o
 -13   6   6     1571.87     1554.38     46.65 o
 -12   6   6       29.55       26.64     10.40 o
 -11   6   6      559.32      561.33     16.54 o
 -10   6   6      903.37      870.10     15.88 o
  -9   6   6      201.26      156.10     10.05 o
  -8   6   6     4631.01     4768.24     31.17 o
  -7   6   6      285.33      246.73      7.74 o
  -6   6   6     2718.28     2592.43     31.45 o
  -5   6   6      281.83      245.24     10.01 o
  -4   6   6       58.30       80.49      5.49 o
  -3   6   6       35.72       51.05      4.20 o
  -2   6   6       10.43       12.32      3.98 o
  -1   6   6     2419.56     2680.39     15.45 o
   0   6   6     6063.18     6659.51     53.71 o
   1   6   6      981.26     1013.32     37.72 o
   2   6   6       41.75       50.44      7.39 o
   3   6   6     1488.73     1371.66     20.21 o
   4   6   6      141.93      121.12      9.59 o
   5   6   6       12.86        0.65     10.58 o
   6   6   6     1248.64     1049.99     39.43 o
   7   6   6      292.64      270.21     25.56 o
   8   6   6      157.50      111.23     14.27 o
   9   6   6       16.35        5.68     13.29 o
 -13   7   6      176.84      172.98     12.35 o
 -12   7   6      229.70      224.74     12.94 o
 -11   7   6      716.64      763.13     15.99 o
 -10   7   6       62.62       60.40      9.73 o
  -9   7   6      408.14      383.28     15.01 o
  -8   7   6     7465.65     7500.70     33.05 o
  -7   7   6      878.18      965.59     19.12 o
  -6   7   6       37.25       35.48      4.98 o
  -5   7   6     3815.60     3570.98     25.47 o
  -4   7   6     2608.05     2962.64     15.82 o
  -3   7   6    12017.39    13249.66     30.04 o
  -2   7   6       96.24       87.64      4.78 o
  -1   7   6     1257.12     1193.36     20.26 o
   0   7   6     1693.28     1696.96     39.94 o
   1   7   6      959.63      818.83     13.93 o
   2   7   6     1228.97     1121.47     16.66 o
   3   7   6       37.35       39.20      8.29 o
   4   7   6       81.48       84.38      9.74 o
   5   7   6     2763.08     2730.65     33.45 o
   6   7   6      695.84      786.14     25.55 o
   7   7   6      215.38      190.56     15.62 o
   8   7   6       15.47       37.63     12.89 o
   9   7   6        4.41       19.58     14.16 o
 -12   8   6     1427.18     1549.24     63.19 o
 -11   8   6      120.26      130.37     12.55 o
 -10   8   6      267.36      256.53     12.07 o
  -9   8   6      213.03      147.00     10.51 o
  -8   8   6      895.28     1076.98     34.59 o
  -7   8   6     3910.21     3784.09     41.22 o
  -6   8   6       90.59       76.09      7.04 o
  -5   8   6      265.24      217.61      6.86 o
  -4   8   6     5303.74     5416.31     25.68 o
  -3   8   6       86.12      103.75      5.41 o
  -2   8   6     1735.21     1834.86     21.50 o
  -1   8   6      143.61      131.10      5.80 o
   0   8   6      240.13      200.59      9.20 o
   1   8   6      200.94      140.31      9.24 o
   2   8   6      156.16      161.81      9.71 o
   3   8   6        7.51       21.90      8.50 o
   4   8   6      753.39      685.17     15.88 o
   5   8   6      557.47      584.26     18.18 o
   6   8   6      118.02      159.58     14.01 o
   7   8   6        3.73       -1.42     12.48 o
   8   8   6      344.93      327.34     21.36 o
 -12   9   6      503.99      432.38     19.43 o
 -11   9   6       90.53       50.90     10.61 o
 -10   9   6      179.67      147.85     12.31 o
  -9   9   6      576.82      608.50     16.06 o
  -8   9   6      242.31      261.59     12.33 o
  -7   9   6        0.40       14.77      8.10 o
  -6   9   6       22.00       18.14      7.14 o
  -5   9   6      257.07      232.52      8.18 o
  -4   9   6     2532.78     2411.43     31.38 o
  -3   9   6     2326.42     2096.67     19.13 o
  -2   9   6     1026.97      876.38     17.12 o
  -1   9   6      520.66      520.02     10.53 o
   0   9   6      238.51      243.82     12.20 o
   1   9   6      609.75      621.29     14.48 o
   2   9   6       42.52       43.84      8.98 o
   3   9   6      694.11      757.15     18.06 o
   4   9   6      950.17      926.47     21.30 o
   5   9   6     1812.95     1899.65     35.22 o
   6   9   6      105.71      111.31     13.69 o
   7   9   6       33.22       24.23     13.14 o
   8   9   6      107.41      138.19     16.29 o
 -11  10   6       19.83       13.55     14.13 o
 -10  10   6     1112.29     1144.13     24.36 o
  -9  10   6      241.24      215.65     13.15 o
  -8  10   6      127.21      100.64     11.20 o
  -7  10   6     1709.93     1764.95     36.22 o
  -6  10   6      142.57       93.50      8.12 o
  -5  10   6      560.51      521.20     16.56 o
  -4  10   6     2432.42     2151.85     17.51 o
  -3  10   6        1.26        2.77      5.44 o
  -2  10   6     3214.28     3172.58     21.78 o
  -1  10   6      219.69      179.62      9.93 o
   0  10   6      629.63      672.29     17.30 o
   1  10   6       35.80       39.66      8.89 o
   2  10   6       18.55        9.05      9.12 o
   3  10   6     5639.99     5980.45     41.02 o
   4  10   6      947.51      983.71     43.65 o
   5  10   6        8.66        4.89     12.35 o
   6  10   6      475.61      420.98     30.71 o
   7  10   6      437.10      407.17     20.98 o
 -10  11   6      136.94      167.26     17.00 o
  -9  11   6       98.77       93.14     11.21 o
  -8  11   6      173.53      198.66     11.91 o
  -7  11   6       61.19       72.83     11.13 o
  -6  11   6        7.25       17.28     10.37 o
  -5  11   6       66.34       71.23      8.09 o
  -4  11   6       55.79       92.99      8.68 o
  -3  11   6        1.82        6.82      7.09 o
  -2  11   6      207.83      304.76     14.73 o
  -1  11   6      801.31      759.64     18.36 o
   0  11   6       70.43       60.01      8.61 o
   1  11   6      814.09      880.75     19.27 o
   2  11   6      828.37      984.30     19.19 o
   3  11   6      276.92      252.14     16.79 o
   4  11   6     1008.52     1081.83     23.99 o
   5  11   6      376.67      315.61     17.39 o
   6  11   6      417.11      382.11     24.70 o
  -9  12   6     1999.07     2307.38     57.39 o
  -8  12   6       32.84       19.15     11.59 o
  -7  12   6      240.58      212.02     17.51 o
  -6  12   6      965.56      959.56     24.47 o
  -5  12   6     2563.07     2721.52     29.45 o
  -4  12   6      258.62      231.18     10.74 o
  -3  12   6      111.55       84.93      9.71 o
  -2  12   6      374.72      405.47     12.82 o
  -1  12   6     1106.33     1230.23     26.59 o
   0  12   6      326.93      262.11     11.32 o
   1  12   6       23.55       36.33     10.34 o
   2  12   6        0.32       16.32     10.65 o
   3  12   6     3285.24     3427.98     34.13 o
   4  12   6     1115.81     1104.30     27.23 o
   5  12   6       42.97       81.38     14.87 o
  -8  13   6      685.85      668.56     22.96 o
  -7  13   6      792.43      827.01     46.30 o
  -6  13   6      147.37      178.86     12.28 o
  -5  13   6      249.85      218.48     12.56 o
  -4  13   6      250.84      223.68     14.92 o
  -3  13   6      149.95      161.79     10.15 o
  -2  13   6      406.12      415.28     23.45 o
  -1  13   6       57.68       67.30     10.01 o
   0  13   6      961.85     1027.80     27.25 o
   1  13   6       19.83       25.96      9.86 o
   2  13   6      287.22      227.05     14.06 o
   3  13   6      881.17     1045.60     64.14 o
   4  13   6      449.74      618.74     26.42 o
  -6  14   6       33.76       34.91     15.03 o
  -5  14   6      556.07      538.64     21.31 o
  -4  14   6      642.25      634.08     27.31 o
  -3  14   6       61.31       48.46     10.12 o
  -2  14   6      134.35      112.91     11.38 o
  -1  14   6      856.43      697.74     25.00 o
   0  14   6      139.58      179.89     13.99 o
   1  14   6      749.28      802.95     35.04 o
   2  14   6       51.48       33.96     12.77 o
 -14   1   7      488.25      442.08     22.46 o
 -13   1   7     2112.44     2177.62     86.35 o
 -12   1   7     1965.13     2002.74     29.36 o
 -11   1   7      837.58      811.76     29.00 o
 -10   1   7       22.06       37.58      6.37 o
  -9   1   7      404.60      394.96     11.35 o
  -8   1   7      393.07      319.50      9.94 o
  -7   1   7      495.04      477.53     10.03 o
  -6   1   7     4215.42     3558.57    182.38 o
  -5   1   7     3497.95     3697.47     18.26 o
  -4   1   7     3595.32     3252.89    187.99 o
  -3   1   7     1592.31     1401.77      9.71 o
  -2   1   7     1106.40     1108.53     17.93 o
  -1   1   7     1095.89     1063.88     10.79 o
   0   1   7     8686.04     9538.22     50.03 o
   1   1   7     8909.62     9758.39     61.21 o
   2   1   7      710.74      679.31      9.07 o
   3   1   7      500.19      523.46      8.84 o
   4   1   7     2909.54     2957.05     22.94 o
   5   1   7       42.81       36.01      6.83 o
   6   1   7      530.45      585.60     18.79 o
   7   1   7      202.39      216.61     12.18 o
   8   1   7     1235.92     1237.49     32.85 o
   9   1   7     1397.90     1570.73     24.74 o
  10   1   7       13.40       13.60     14.40 o
 -14   2   7      143.42      120.74     16.54 o
 -13   2   7      174.98      165.08     15.46 o
 -12   2   7        3.95        3.52     10.22 o
 -11   2   7     1448.62     1518.00     25.02 o
 -10   2   7      644.65      625.20     15.00 o
  -9   2   7        4.75       18.68      5.59 o
  -8   2   7      142.33      152.23      5.84 o
  -7   2   7      210.10      176.63      7.38 o
  -6   2   7    13982.41    13778.55    110.69 o
  -5   2   7     1523.01     1372.96     13.94 o
  -4   2   7     1210.19     1124.85     16.66 o
  -3   2   7      139.95      125.59      3.34 o
  -2   2   7      408.66      408.29      7.42 o
  -1   2   7     3046.28     3018.14     22.56 o
   0   2   7       16.73       16.71      3.93 o
   1   2   7     2024.55     2060.67     13.09 o
   2   2   7     9448.06     9865.91     54.67 o
   3   2   7      152.06      152.80      6.50 o
   4   2   7     1290.98     1151.21     13.05 o
   5   2   7     1733.89     1710.47     29.28 o
   6   2   7     1126.23     1082.25     21.94 o
   7   2   7     1495.05     1465.47     19.42 o
   8   2   7       30.01       21.64     10.46 o
   9   2   7       47.08       49.72     12.09 o
 -14   3   7      572.09      630.21     21.76 o
 -13   3   7        0.33       -3.66     13.15 o
 -12   3   7      754.41      767.17     31.27 o
 -11   3   7      364.06      351.52     12.79 o
 -10   3   7      453.55      403.99     20.15 o
  -9   3   7      716.09      712.97     12.64 o
  -8   3   7      376.20      369.30     11.78 o
  -7   3   7     4704.36     4623.44     52.82 o
  -6   3   7      499.08      490.96     13.35 o
  -5   3   7        8.15       25.24      5.15 o
  -4   3   7     8298.57     8014.33     91.59 o
  -3   3   7      240.17      201.87      6.46 o
  -2   3   7     2361.10     2436.10     19.03 o
  -1   3   7       74.60       78.10      4.47 o
   0   3   7     1122.92     1019.48     14.39 o
   1   3   7     5032.98     5130.23     29.10 o
   2   3   7     1631.86     1539.93     12.42 o
   3   3   7       86.87      111.06      5.99 o
   4   3   7     3587.06     3611.27     39.88 o
   5   3   7        2.15        8.14      7.36 o
   6   3   7      438.64      424.21     14.87 o
   7   3   7       25.14       21.42     10.08 o
   8   3   7       43.67       45.58     10.51 o
   9   3   7       93.41      102.58     11.69 o
 -14   4   7      407.06      428.90     22.07 o
 -13   4   7      436.22      469.65     20.96 o
 -12   4   7      299.24      310.77     12.38 o
 -11   4   7     4977.15     4929.36     54.53 o
 -10   4   7     1023.86      989.54     32.45 o
  -9   4   7      240.24      200.74      9.48 o
  -8   4   7      117.04      148.76      8.42 o
  -7   4   7     1441.47     1510.17     15.79 o
  -6   4   7     1089.95     1064.41     16.37 o
  -5   4   7      930.43      901.93     11.03 o
  -4   4   7       12.39       26.26      5.77 o
  -3   4   7     5251.92     4904.49    126.96 o
  -2   4   7      700.95      651.37     11.91 o
  -1   4   7     4005.01     4101.29     36.78 o
   0   4   7      629.78      619.26      8.81 o
   1   4   7       26.93       37.11      4.84 o
   2   4   7    18169.99    19566.16    107.60 o
   3   4   7     5887.84     5834.10     28.16 o
   4   4   7       20.30       18.55      7.30 o
   5   4   7      207.00      155.82      8.76 o
   6   4   7      352.08      333.21     15.48 o
   7   4   7     1506.86     1616.79     29.19 o
   8   4   7     1240.39     1343.40     47.43 o
   9   4   7        6.83       -5.71     12.43 o
 -13   5   7     1665.38     1586.63     30.92 o
 -12   5   7      171.12      155.75     11.07 o
 -11   5   7      773.29      839.57     20.42 o
 -10   5   7      468.51      424.93     12.28 o
  -9   5   7       11.42        6.98      7.93 o
  -8   5   7        7.30       18.59      7.64 o
  -7   5   7     7262.26     7560.85     35.21 o
  -6   5   7     6269.23     6519.04     28.12 o
  -5   5   7     7769.58     8002.72     60.41 o
  -4   5   7      648.94      562.07      9.46 o
  -3   5   7      620.63      534.74      9.49 o
  -2   5   7     4425.78     4233.46     17.44 o
  -1   5   7     7179.79     7196.45     23.24 o
   0   5   7     1908.95     1762.97     27.46 o
   1   5   7      867.36      913.96     22.27 o
   2   5   7      574.19      699.57     15.99 o
   3   5   7       61.90       58.26      8.73 o
   4   5   7      288.26      256.41     11.54 o
   5   5   7      624.82      691.90     17.65 o
   6   5   7      389.01      357.63     15.28 o
   7   5   7      756.60      776.87     20.56 o
   8   5   7      182.30      189.97     15.14 o
   9   5   7      144.89      137.89     15.07 o
 -13   6   7      711.27      693.23     25.85 o
 -12   6   7      411.43      375.42     14.00 o
 -11   6   7      545.95      553.93     17.32 o
 -10   6   7     1569.53     1704.02     19.07 o
  -9   6   7      816.07      781.66     25.58 o
  -8   6   7     4690.39     4794.12     29.37 o
  -7   6   7     1034.39     1098.22     18.56 o
  -6   6   7       88.86       60.80      6.47 o
  -5   6   7     8308.42     8394.04     61.78 o
  -4   6   7     1665.83     1529.19     26.39 o
  -3   6   7     4796.59     4962.82     21.38 o
  -2   6   7       70.84       53.90      4.68 o
  -1   6   7     1600.04     1555.95     17.12 o
   0   6   7    19621.52    20714.31    100.29 o
   1   6   7     1149.06     1238.12     16.61 o
   2   6   7     1476.17     1424.36     18.52 o
   3   6   7       31.10       23.04      8.32 o
   4   6   7      614.80      528.88     14.26 o
   5   6   7     3957.25     4126.87     52.98 o
   6   6   7       80.81       67.05     12.66 o
   7   6   7       12.95       20.62     12.67 o
   8   6   7      414.57      385.66     21.70 o
 -13   7   7      590.55      560.23     24.02 o
 -12   7   7      972.04      946.17     32.63 o
 -11   7   7      389.66      355.70     13.24 o
 -10   7   7      131.61      137.42     10.72 o
  -9   7   7      619.99      566.02     13.78 o
  -8   7   7     2145.41     2122.09     33.20 o
  -7   7   7      646.51      571.48     14.44 o
  -6   7   7     1350.40     1291.45     13.78 o
  -5   7   7     1440.49     1364.44     19.29 o
  -4   7   7      163.39      186.98      8.95 o
  -3   7   7       29.95       48.19      4.79 o
  -2   7   7     1568.14     1654.13     19.30 o
  -1   7   7      233.76      183.36     10.09 o
   0   7   7      888.60      891.05     15.54 o
   1   7   7       25.27       33.23      7.71 o
   2   7   7       92.19       87.42      8.92 o
   3   7   7       92.57      110.00     10.09 o
   4   7   7     2274.54     2231.28     31.19 o
   5   7   7        1.10        3.47     11.32 o
   6   7   7       96.01       89.78     12.81 o
   7   7   7       21.57       28.87     12.70 o
   8   7   7      455.97      446.04     19.99 o
 -12   8   7        9.34       12.58     10.67 o
 -11   8   7       86.08       95.87     11.42 o
 -10   8   7       11.25       11.74      9.77 o
  -9   8   7      406.69      422.80     13.21 o
  -8   8   7      425.35      426.92     17.95 o
  -7   8   7       11.59       32.79      6.96 o
  -6   8   7       21.82       23.23      6.75 o
  -5   8   7      755.11      737.34     18.18 o
  -4   8   7     5067.15     5032.01     26.26 o
  -3   8   7     4836.58     5124.72     24.83 o
  -2   8   7      728.24      634.51     18.64 o
  -1   8   7      282.50      273.95     13.66 o
   0   8   7     2978.36     3028.84     32.75 o
   1   8   7      484.69      445.12     13.76 o
   2   8   7        7.75       10.53      8.33 o
   3   8   7      586.83      544.90     14.53 o
   4   8   7     1684.85     1652.97     40.97 o
   5   8   7     2507.22     2514.27     39.35 o
   6   8   7      366.25      358.82     16.99 o
   7   8   7       16.35       23.99     13.04 o
 -11   9   7      462.19      521.03     20.57 o
 -10   9   7      680.34      667.00     26.91 o
  -9   9   7     1041.50     1094.48     18.75 o
  -8   9   7      854.62      786.80     16.66 o
  -7   9   7      557.93      570.49     17.60 o
  -6   9   7      862.13      835.05     16.17 o
  -5   9   7      449.70      428.44     15.84 o
  -4   9   7    12065.49    12640.21     73.57 o
  -3   9   7      491.85      444.15     18.53 o
  -2   9   7      228.59      245.32     12.18 o
  -1   9   7       12.12       16.19      7.25 o
   0   9   7      897.99      819.62     14.70 o
   1   9   7     2011.60     2133.01     38.42 o
   2   9   7      302.28      350.75     12.97 o
   3   9   7       66.01       57.99     10.46 o
   4   9   7      100.59      119.26     12.04 o
   5   9   7      220.32      159.18     14.50 o
   6   9   7      229.21      201.37     15.64 o
   7   9   7      183.32      183.49     16.94 o
 -11  10   7       15.41       21.24     11.63 o
 -10  10   7        0.48        7.81     11.26 o
  -9  10   7      683.32      739.40     20.58 o
  -8  10   7        7.08       17.83     10.78 o
  -7  10   7     3398.57     3692.93     42.15 o
  -6  10   7      220.04      212.34      9.78 o
  -5  10   7      206.53      200.45      9.15 o
  -4  10   7      216.33      173.71      9.19 o
  -3  10   7      376.03      312.12     13.16 o
  -2  10   7      263.26      223.70     16.65 o
  -1  10   7     1296.69     1268.05     29.51 o
   0  10   7      323.41      282.95     10.89 o
   1  10   7     3227.39     3316.54     41.35 o
   2  10   7       34.66       29.15      9.97 o
   3  10   7      201.11      195.78     12.79 o
   4  10   7      324.21      281.89     19.64 o
   5  10   7      110.63       97.60     14.24 o
   6  10   7      813.58      975.57     29.76 o
 -10  11   7      234.20      214.20     15.39 o
  -9  11   7       19.28       14.70     11.54 o
  -8  11   7       58.32       55.28     11.82 o
  -7  11   7     4366.18     4579.08     51.76 o
  -6  11   7     1400.25     1256.87     43.01 o
  -5  11   7        6.68       11.22      8.47 o
  -4  11   7       75.96       72.06      9.98 o
  -3  11   7      765.52      758.49     27.35 o
  -2  11   7     5862.21     6651.26     69.78 o
  -1  11   7     2296.15     2466.63     42.30 o
   0  11   7      518.77      512.66     13.49 o
   1  11   7      161.85      144.02     10.71 o
   2  11   7        0.31       23.71     10.57 o
   3  11   7     4531.24     4795.47     47.09 o
   4  11   7      156.61      163.39     14.63 o
   5  11   7        0.87        6.37     13.38 o
  -9  12   7       58.00       59.49     13.53 o
  -8  12   7      605.57      587.19     27.85 o
  -7  12   7       17.47       12.70     11.90 o
  -6  12   7      100.21      113.57     12.55 o
  -5  12   7      358.76      295.16     15.14 o
  -4  12   7       34.36       23.35      9.39 o
  -3  12   7        8.63       11.05     10.56 o
  -2  12   7        2.30       25.88     10.85 o
  -1  12   7       77.54       73.64     13.63 o
   0  12   7     2588.76     2694.02     51.39 o
   1  12   7       97.86       89.03     11.61 o
   2  12   7      716.26      749.88     33.30 o
   3  12   7      296.37      329.80     20.52 o
   4  12   7      156.77      139.54     16.96 o
  -7  13   7        4.02        5.60     11.24 o
  -6  13   7      369.26      370.89     16.94 o
  -5  13   7     1858.73     1984.04     27.39 o
  -4  13   7      111.87      149.15     11.60 o
  -3  13   7      230.06      206.98     13.20 o
  -2  13   7      440.61      437.63     16.18 o
  -1  13   7      642.76      587.96     28.26 o
   0  13   7      242.55      273.39     18.15 o
   1  13   7      362.39      346.67     25.23 o
   2  13   7      341.50      339.02     26.86 o
  -4  14   7      868.01     1007.54     21.88 o
  -3  14   7      696.54      729.71     24.87 o
  -2  14   7      389.04      429.33     24.51 o
  -1  14   7      107.69      125.41     15.72 o
 -14   0   8       80.37       80.70     20.74 o
 -13   0   8      692.42      583.04     29.43 o
 -12   0   8     2450.72     2612.43     54.52 o
 -11   0   8     2263.97     2245.43     47.34 o
 -10   0   8      447.72      462.61     22.77 o
  -9   0   8       60.08       76.35      8.86 o
  -8   0   8      528.37      502.36     12.42 o
  -7   0   8     2743.61     3198.26     25.44 o
  -6   0   8     7580.23     8087.21    139.75 o
  -5   0   8       18.57       16.80      4.92 o
  -4   0   8      847.87      913.49     21.52 o
  -3   0   8     1261.15     1267.76     45.50 o
  -2   0   8     4593.36     3833.71     33.62 o
  -1   0   8      210.67      118.00      9.58 o
   0   0   8      337.76      484.43     16.60 o
   1   0   8     1588.40     1765.09     31.37 o
   2   0   8      128.25      118.51      8.11 o
   3   0   8     3284.54     3586.71     30.36 o
   4   0   8     6339.44     6990.01     61.44 o
   5   0   8        6.14       17.80     10.96 o
   6   0   8      102.03       93.55     11.33 o
   7   0   8      525.10      538.33     22.72 o
   8   0   8      345.13      330.44     18.35 o
   9   0   8     2822.00     3210.23     57.26 o
 -14   1   8       17.18       21.50     14.47 o
 -13   1   8      566.40      632.21     20.58 o
 -12   1   8      768.27      780.30     21.13 o
 -11   1   8       50.22       48.68     12.40 o
 -10   1   8      466.85      512.08     16.83 o
  -9   1   8        7.99       18.29      7.90 o
  -8   1   8      288.96      248.16      8.88 o
  -7   1   8      520.38      408.74     14.05 o
  -6   1   8     1064.50     1085.54     22.34 o
  -5   1   8      330.98      209.60     14.72 o
  -4   1   8        9.05       19.18      3.44 o
  -3   1   8     1183.99     1069.75     14.13 o
  -2   1   8     1822.25     1589.20     15.43 o
  -1   1   8      743.63      539.39     15.88 o
   0   1   8      840.10      731.23     15.08 o
   1   1   8      325.85      237.85      7.60 o
   2   1   8     3720.32     4153.68     20.32 o
   3   1   8     3568.41     3305.15     19.04 o
   4   1   8      143.04      101.25      6.41 o
   5   1   8     2181.22     1976.04     31.25 o
   6   1   8        6.21        4.78      7.70 o
   7   1   8      138.76      121.81      9.75 o
   8   1   8      120.59      129.80     12.13 o
   9   1   8       47.88       25.55     14.40 o
 -14   2   8      527.78      488.27     21.25 o
 -13   2   8       67.17       84.13     14.51 o
 -12   2   8      161.10      169.33     15.12 o
 -11   2   8      176.84      201.23     14.44 o
 -10   2   8     2935.84     2722.67     44.09 o
  -9   2   8     3156.25     2960.34     40.65 o
  -8   2   8      148.46      179.78      7.81 o
  -7   2   8      617.36      797.98     14.52 o
  -6   2   8      430.97      523.90     19.79 o
  -5   2   8     4552.22     4425.23     35.17 o
  -4   2   8     8687.83     8761.36     69.61 o
  -3   2   8     1487.87     1367.79     24.92 o
  -2   2   8      749.69      892.29     10.94 o
  -1   2   8      884.31     1039.54     10.26 o
   0   2   8     4876.79     4652.48     26.11 o
   1   2   8     7708.79     7912.53     56.48 o
   2   2   8      715.61      728.33      9.63 o
   3   2   8      265.43      191.61      7.02 o
   4   2   8     6790.37     6837.33     28.09 o
   5   2   8       25.00       24.23      7.42 o
   6   2   8      329.21      357.82     10.84 o
   7   2   8        9.95       27.72     10.69 o
   8   2   8      125.99       97.58     12.23 o
   9   2   8      932.86      979.52     29.85 o
 -14   3   8       66.40       67.32     15.34 o
 -13   3   8       18.73       14.61     13.79 o
 -12   3   8      943.77      965.72     22.85 o
 -11   3   8     5889.15     6161.29     72.16 o
 -10   3   8     1873.77     1980.62     50.58 o
  -9   3   8     2592.17     2625.06     36.51 o
  -8   3   8     1706.29     1662.91     18.77 o
  -7   3   8     1194.21     1231.09     26.99 o
  -6   3   8     6122.11     5991.27     42.53 o
  -5   3   8      329.89      351.25     11.17 o
  -4   3   8     2200.60     2030.27     19.33 o
  -3   3   8    11290.49    11970.78     58.07 o
  -2   3   8     4160.91     4335.51     26.00 o
  -1   3   8      398.53      386.80     10.58 o
   0   3   8       21.49       50.21      5.21 o
   1   3   8       64.30       89.63      5.57 o
   2   3   8    21660.53    22515.80    119.11 o
   3   3   8       93.61      122.24      6.66 o
   4   3   8     1407.89     1272.71     21.40 o
   5   3   8      378.29      414.91     16.36 o
   6   3   8       74.37       48.51      9.45 o
   7   3   8      864.07      871.08     41.48 o
   8   3   8      165.13      156.44     13.15 o
 -14   4   8     2191.75     2582.64     43.11 o
 -13   4   8      100.78       63.19     14.68 o
 -12   4   8     1343.26     1263.28     44.26 o
 -11   4   8      699.16      658.47     16.47 o
 -10   4   8     1213.88     1240.32     32.51 o
  -9   4   8      503.44      446.53     11.75 o
  -8   4   8     1986.19     2204.63     36.98 o
  -7   4   8      157.28      198.24     13.40 o
  -6   4   8     2043.02     2004.24     16.43 o
  -5   4   8     4163.78     3939.92     26.96 o
  -4   4   8        6.65        8.11      6.06 o
  -3   4   8     2910.55     2825.24     26.49 o
  -2   4   8     5064.45     5308.51     27.00 o
  -1   4   8      484.29      319.30      8.61 o
   0   4   8        0.16       14.73      4.87 o
   1   4   8       58.35       83.11      5.69 o
   2   4   8     1516.65     1425.89     21.56 o
   3   4   8      576.69      582.56     14.13 o
   4   4   8        3.51        2.66      6.85 o
   5   4   8      300.85      236.23     10.47 o
   6   4   8      105.88       47.59     11.73 o
   7   4   8      105.97       70.35     12.90 o
   8   4   8       33.49       38.08     12.99 o
 -13   5   8     1896.08     2074.03     55.28 o
 -12   5   8       25.45       28.34     10.86 o
 -11   5   8     2415.81     2377.15     41.58 o
 -10   5   8     2694.14     2674.33     28.93 o
  -9   5   8        8.81       21.19      8.16 o
  -8   5   8      449.91      503.74     15.34 o
  -7   5   8      135.88      125.83      7.62 o
  -6   5   8       13.15       20.54      6.65 o
  -5   5   8      525.53      645.05     14.51 o
  -4   5   8      414.43      345.52      8.84 o
  -3   5   8      579.33      487.06     10.50 o
  -2   5   8      320.87      280.78      9.76 o
  -1   5   8     1864.83     1793.85     16.54 o
   0   5   8     6586.76     6473.83     41.90 o
   1   5   8       15.67       51.67      5.89 o
   2   5   8     1328.88     1519.17     19.31 o
   3   5   8     1299.31     1401.84     34.56 o
   4   5   8     1717.63     1521.28     28.54 o
   5   5   8     1558.39     1652.83     23.06 o
   6   5   8      404.33      402.62     24.17 o
   7   5   8       56.96       38.32     12.66 o
   8   5   8       27.21        5.46     13.40 o
 -13   6   8       34.18       27.40     14.25 o
 -12   6   8      161.67      153.75     11.51 o
 -11   6   8      390.61      394.38     13.35 o
 -10   6   8       87.89      104.16     10.01 o
  -9   6   8      454.09      424.15     19.45 o
  -8   6   8      472.19      424.01     11.73 o
  -7   6   8        0.46       -1.54      7.01 o
  -6   6   8      350.77      350.24     11.84 o
  -5   6   8      241.12      179.99      7.99 o
  -4   6   8      406.21      408.63      9.54 o
  -3   6   8     1149.81     1110.84     21.23 o
  -2   6   8      406.61      453.19     12.59 o
  -1   6   8       17.70       13.52      3.99 o
   0   6   8        6.88       34.58      5.48 o
   1   6   8      137.84       98.95      8.00 o
   2   6   8     1882.55     1897.13     22.05 o
   3   6   8       17.66       18.18      9.09 o
   4   6   8     1301.49     1338.94     20.98 o
   5   6   8        0.25       11.83     11.43 o
   6   6   8       79.18      107.39     18.01 o
   7   6   8      277.13      360.02     32.96 o
 -12   7   8       17.42       30.41     10.65 o
 -11   7   8        5.85        1.43      9.53 o
 -10   7   8     1511.68     1583.88     26.41 o
  -9   7   8     2421.74     2148.79     54.85 o
  -8   7   8       10.50       10.89      6.90 o
  -7   7   8     1787.97     1677.11     23.21 o
  -6   7   8      350.89      330.32      9.20 o
  -5   7   8     3816.02     3713.93     50.11 o
  -4   7   8     5492.82     6043.63     37.59 o
  -3   7   8      590.51      692.15     16.87 o
  -2   7   8     4927.67     5109.42     42.25 o
  -1   7   8     1514.93     1449.48     36.98 o
   0   7   8     4923.02     5416.68     40.90 o
   1   7   8       87.42       71.66      8.19 o
   2   7   8        5.70       23.00      8.84 o
   3   7   8     2745.98     2814.05     44.15 o
   4   7   8     1775.30     1714.94     48.96 o
   5   7   8      476.54      407.72     17.10 o
   6   7   8       11.13       11.63     11.96 o
   7   7   8      358.67      364.04     25.93 o
 -12   8   8      469.24      437.41     24.69 o
 -11   8   8      267.74      282.20     13.10 o
 -10   8   8      232.15      281.52     12.20 o
  -9   8   8      560.75      603.71     19.99 o
  -8   8   8      450.13      395.05     13.70 o
  -7   8   8       62.40       56.11      7.54 o
  -6   8   8      902.77      808.18     21.96 o
  -5   8   8      522.35      529.81     11.29 o
  -4   8   8     2416.51     2631.33     40.66 o
  -3   8   8      396.16      380.52     13.81 o
  -2   8   8      347.61      294.74     13.81 o
  -1   8   8       26.88       41.36      8.22 o
   0   8   8      175.80       92.23      8.38 o
   1   8   8      425.30      332.52     11.26 o
   2   8   8     1356.24     1185.51     19.23 o
   3   8   8      776.31      702.39     26.81 o
   4   8   8      217.04      176.20     13.28 o
   5   8   8       76.55       43.58     12.02 o
   6   8   8      256.36      279.59     25.88 o
 -11   9   8        1.54       -6.35     10.60 o
 -10   9   8      216.20      139.63     11.64 o
  -9   9   8        3.41       16.86      9.34 o
  -8   9   8      425.99      444.76     15.25 o
  -7   9   8     1082.43     1100.73     19.95 o
  -6   9   8      313.09      310.22      9.70 o
  -5   9   8       91.24       70.07      7.34 o
  -4   9   8       32.17       14.11      7.46 o
  -3   9   8        6.87       12.88      9.28 o
  -2   9   8      287.21      331.13     14.80 o
  -1   9   8     1707.82     1680.21     47.79 o
   0   9   8     2258.84     2374.73     36.58 o
   1   9   8      488.51      432.93     18.39 o
   2   9   8       18.79       23.34      9.70 o
   3   9   8       85.48       40.32     10.43 o
   4   9   8        1.81        8.09     10.45 o
   5   9   8      566.88      469.39     25.72 o
   6   9   8       97.48      111.40     15.30 o
 -10  10   8       32.03       30.39     10.59 o
  -9  10   8      852.98      909.69     37.39 o
  -8  10   8       48.40       47.47     10.62 o
  -7  10   8     1745.09     1987.63     51.41 o
  -6  10   8      438.39      482.85     13.67 o
  -5  10   8      230.44      270.86     10.02 o
  -4  10   8      189.30      181.48     11.98 o
  -3  10   8      105.20       87.07     11.20 o
  -2  10   8      816.51      708.51     19.06 o
  -1  10   8     1341.98     1111.21     22.91 o
   0  10   8      125.23      155.80     11.37 o
   1  10   8     2680.44     2825.21     29.89 o
   2  10   8      237.37      218.45     12.74 o
   3  10   8      727.86      653.71     20.50 o
   4  10   8       11.20        8.08     11.13 o
   5  10   8       38.24       45.78     13.06 o
  -9  11   8      113.64      130.22     11.50 o
  -8  11   8       15.06        4.31     10.73 o
  -7  11   8      367.26      340.17     24.12 o
  -6  11   8      311.55      290.37     19.97 o
  -5  11   8      501.28      595.93     14.87 o
  -4  11   8      278.52      221.74     13.47 o
  -3  11   8      335.37      358.41     15.37 o
  -2  11   8     1008.86     1058.57     30.10 o
  -1  11   8      560.28      638.80     19.98 o
   0  11   8        0.01        7.31     12.68 o
   1  11   8     1046.28     1093.98     28.00 o
   2  11   8      895.71      857.80     36.12 o
   3  11   8      516.33      564.78     17.56 o
   4  11   8     1153.50     1219.08     31.72 o
  -8  12   8        0.73        1.33     12.90 o
  -7  12   8     4353.32     5088.37     67.01 o
  -6  12   8      545.33      512.00     33.55 o
  -5  12   8      195.22      167.57     11.73 o
  -4  12   8       16.16        9.46     11.11 o
  -3  12   8       69.81       61.01     12.01 o
  -2  12   8     2925.49     3337.52     67.14 o
  -1  12   8      620.97      722.76     26.48 o
   0  12   8       33.53       59.57     14.66 o
   1  12   8     2220.62     2110.17     41.67 o
   2  12   8      521.10      471.03     20.69 o
  -6  13   8        9.71       25.50     13.31 o
  -5  13   8      155.02      148.19     18.49 o
  -4  13   8      327.86      319.94     13.95 o
  -3  13   8       85.77       85.96     12.67 o
  -2  13   8        3.72        4.21     13.58 o
  -1  13   8      611.46      569.98     26.90 o
   0  13   8     2878.24     3257.24     53.75 o
 -14   1   9      471.23      372.50     20.08 o
 -13   1   9      480.57      534.51     20.40 o
 -12   1   9     1582.78     1596.58     43.69 o
 -11   1   9      102.80       61.60     13.15 o
 -10   1   9     3471.49     3681.72     36.56 o
  -9   1   9     1542.18     1521.10     24.72 o
  -8   1   9     1670.24     1560.77     23.11 o
  -7   1   9     1264.96     1236.95     19.59 o
  -6   1   9     1745.26     1811.76     26.47 o
  -5   1   9     1007.53     1080.69     17.84 o
  -4   1   9     1416.76     1477.30     18.26 o
  -3   1   9       25.32       15.80      6.88 o
  -2   1   9     1234.51     1075.33     16.77 o
  -1   1   9     3213.73     3231.40     26.19 o
   0   1   9      189.36      188.71      7.29 o
   1   1   9     1614.12     1471.21     22.53 o
   2   1   9      265.74      241.54      8.13 o
   3   1   9     2474.94     2424.75     17.65 o
   4   1   9     4161.72     4316.89     22.38 o
   5   1   9       32.89       27.15      7.96 o
   6   1   9       10.52       -1.67      8.19 o
   7   1   9      492.75      438.76     19.28 o
   8   1   9      517.70      487.33     27.93 o
 -14   2   9      163.61      167.89     17.43 o
 -13   2   9      681.99      765.35     22.59 o
 -12   2   9       38.34       42.01     13.04 o
 -11   2   9      449.56      420.06     17.49 o
 -10   2   9      192.31      206.39     14.33 o
  -9   2   9     1878.57     1906.68     32.99 o
  -8   2   9     3085.06     2988.83     33.43 o
  -7   2   9     1217.03     1204.90     27.39 o
  -6   2   9      122.33      153.96      8.73 o
  -5   2   9        4.82        6.55      7.68 o
  -4   2   9       17.08        6.48      7.18 o
  -3   2   9     4011.86     3998.51     27.44 o
  -2   2   9     1959.97     2039.06     24.38 o
  -1   2   9     2458.59     2468.32     27.94 o
   0   2   9     1856.45     1827.34     14.08 o
   1   2   9     1002.49      921.21     13.11 o
   2   2   9     4272.87     4621.64     32.73 o
   3   2   9     4454.61     4309.19     26.13 o
   4   2   9      129.13      133.33      7.61 o
   5   2   9     4813.25     4959.07     66.30 o
   6   2   9        4.89       12.89      9.00 o
   7   2   9      106.38       93.43     11.61 o
   8   2   9       28.56       17.14     11.61 o
 -13   3   9        2.97       12.45     13.87 o
 -12   3   9     1490.64     1432.25     35.30 o
 -11   3   9      157.05      153.89     14.63 o
 -10   3   9      163.50      153.06     14.14 o
  -9   3   9     1819.16     1814.59     25.52 o
  -8   3   9       48.23       47.96      7.41 o
  -7   3   9     1421.41     1301.94     28.88 o
  -6   3   9     2390.65     2351.02     26.58 o
  -5   3   9      486.64      456.19     12.80 o
  -4   3   9     1697.22     1574.58     18.45 o
  -3   3   9       45.41       27.61      7.33 o
  -2   3   9      321.69      424.29      9.18 o
  -1   3   9     1236.55     1285.58     22.08 o
   0   3   9     1507.84     1549.98     19.25 o
   1   3   9      529.16      602.34     17.08 o
   2   3   9     5667.75     6078.78     45.46 o
   3   3   9      498.90      398.95     10.25 o
   4   3   9      112.80       73.92      8.13 o
   5   3   9      106.75      161.68      9.17 o
   6   3   9      885.69      922.78     59.87 o
   7   3   9      224.25      234.09     33.61 o
 -13   4   9     1157.98     1130.82     26.49 o
 -12   4   9      117.74       97.20     14.74 o
 -11   4   9     2827.52     2904.46     35.13 o
 -10   4   9     3962.77     3795.47     32.06 o
  -9   4   9      208.65      144.43     11.32 o
  -8   4   9     3440.18     3794.21     41.63 o
  -7   4   9      567.14      433.34     10.93 o
  -6   4   9      550.78      472.46      9.98 o
  -5   4   9       91.46      114.95      9.43 o
  -4   4   9     2139.73     2064.09     32.04 o
  -3   4   9     6937.15     7150.53     61.33 o
  -2   4   9     1889.58     2048.46     20.27 o
  -1   4   9      321.92      304.14      7.34 o
   0   4   9      498.67      489.28     14.68 o
   1   4   9        8.92       17.05      6.03 o
   2   4   9     5513.34     5594.61     39.53 o
   3   4   9     1280.49     1329.28     20.06 o
   4   4   9       11.67        9.77      8.44 o
   5   4   9     1573.49     1577.66     27.26 o
   6   4   9      467.79      390.14     17.40 o
   7   4   9      132.91      118.08     15.24 o
 -13   5   9      885.66      934.68     29.74 o
 -12   5   9        1.55       16.61     13.74 o
 -11   5   9      530.69      516.37     25.22 o
 -10   5   9      354.92      316.32     12.67 o
  -9   5   9      203.20      182.60     11.25 o
  -8   5   9     4227.31     4492.03     50.26 o
  -7   5   9     1356.26     1319.78     18.24 o
  -6   5   9     2210.92     2368.71     18.97 o
  -5   5   9     1328.29     1281.81     21.09 o
  -4   5   9      248.50      192.65      9.24 o
  -3   5   9      944.79      773.35     19.46 o
  -2   5   9       25.29       35.02      5.61 o
  -1   5   9      153.93      118.10      6.03 o
   0   5   9       60.69       24.86      5.87 o
   1   5   9      712.28      546.97     12.22 o
   2   5   9       54.75       42.07      8.36 o
   3   5   9      641.08      607.01     15.39 o
   4   5   9      473.90      385.02     14.10 o
   5   5   9     1189.57     1209.75     24.72 o
   6   5   9      137.04       88.23     13.06 o
   7   5   9      263.24      218.14     16.25 o
 -12   6   9     1521.77     1657.24     45.52 o
 -11   6   9      265.34      196.59     12.84 o
 -10   6   9     1196.48     1158.06     18.75 o
  -9   6   9      958.25      917.74     29.57 o
  -8   6   9      652.11      640.37     12.62 o
  -7   6   9     2464.63     2565.10     20.81 o
  -6   6   9     1471.00     1484.99     21.83 o
  -5   6   9      603.15      542.67     11.32 o
  -4   6   9      339.64      299.36     10.21 o
  -3   6   9       16.31       19.41      7.31 o
  -2   6   9     4026.32     4070.91     44.63 o
  -1   6   9     2559.64     2543.78     38.02 o
   0   6   9     2789.81     2888.45     23.08 o
   1   6   9      129.44      107.85      8.79 o
   2   6   9       30.78       36.16      8.32 o
   3   6   9     4257.38     4246.43     61.95 o
   4   6   9     3374.51     3521.55     33.23 o
   5   6   9      693.50      623.46     46.97 o
   6   6   9      894.76      912.12     55.69 o
 -12   7   9        3.37       10.23     14.49 o
 -11   7   9      136.88      164.59     11.68 o
 -10   7   9      119.17      104.29     10.63 o
  -9   7   9      360.40      319.24     14.18 o
  -8   7   9      180.58      159.60     10.42 o
  -7   7   9       38.11       22.43      7.34 o
  -6   7   9       12.17       13.53      7.04 o
  -5   7   9      131.20      104.58      8.11 o
  -4   7   9       13.75       11.69      7.64 o
  -3   7   9       98.48      120.24      8.30 o
  -2   7   9     2359.01     2260.19     28.57 o
  -1   7   9     1046.40     1063.52     26.95 o
   0   7   9      504.94      447.53     22.85 o
   1   7   9      348.67      320.85     11.27 o
   2   7   9       36.72       59.80      9.67 o
   3   7   9      413.93      410.68     14.83 o
   4   7   9     1657.09     1779.47     75.88 o
   5   7   9      511.38      487.77     25.17 o
   6   7   9       24.93       16.05     13.29 o
 -11   8   9      807.40      852.86     30.99 o
 -10   8   9     2149.41     2263.89     39.35 o
  -9   8   9        1.83        0.13      9.50 o
  -8   8   9       19.23       22.82      7.50 o
  -7   8   9       53.98       32.94      7.72 o
  -6   8   9     2633.63     2747.43     32.51 o
  -5   8   9     2039.03     2079.15     40.38 o
  -4   8   9      181.36      145.04      9.25 o
  -3   8   9       78.79       62.88     11.54 o
  -2   8   9      150.33      158.18     13.03 o
  -1   8   9     2045.97     2060.86     43.83 o
   0   8   9      495.36      405.92     14.80 o
   1   8   9       77.66       71.49     10.15 o
   2   8   9       32.83       50.18      9.60 o
   3   8   9     2994.01     3090.88     79.32 o
   4   8   9      497.78      463.02     16.48 o
   5   8   9       81.00       52.67     13.29 o
 -11   9   9        5.86       -0.87     10.68 o
 -10   9   9      484.96      515.19     17.99 o
  -9   9   9     2283.37     2387.32     68.95 o
  -8   9   9        7.42        1.74      8.39 o
  -7   9   9      387.54      375.06     19.32 o
  -6   9   9      837.32      834.12     26.68 o
  -5   9   9       99.19       82.04      9.25 o
  -4   9   9     1247.71     1347.82     32.69 o
  -3   9   9     1000.54      933.90     21.26 o
  -2   9   9       12.51        9.24     11.84 o
  -1   9   9        9.84       22.25     12.17 o
   0   9   9      751.29      818.91     21.60 o
   1   9   9     1638.41     1819.05     55.48 o
   2   9   9      976.50      852.66     20.44 o
   3   9   9       20.20       16.46     10.04 o
   4   9   9      133.46      135.95     13.72 o
 -10  10   9      382.37      410.16     25.13 o
  -9  10   9       79.78       69.37     11.15 o
  -8  10   9     1852.27     1977.48     53.93 o
  -7  10   9      114.03      109.93     12.86 o
  -6  10   9      167.70      162.67     13.12 o
  -5  10   9      222.39      226.11     12.91 o
  -4  10   9       30.47       28.40     10.82 o
  -3  10   9       15.69       22.01     12.61 o
  -2  10   9      458.38      443.96     19.64 o
  -1  10   9      706.49      678.05     20.36 o
   0  10   9      580.36      539.73     28.76 o
   1  10   9       74.25       80.50     14.22 o
   2  10   9      289.87      296.60     17.98 o
   3  10   9        7.73       18.57     12.99 o
  -8  11   9      383.79      386.41     17.50 o
  -7  11   9     3186.17     3378.82     37.86 o
  -6  11   9      640.15      616.56     23.34 o
  -5  11   9      830.00      827.51     19.72 o
  -4  11   9      169.78      170.70     13.29 o
  -3  11   9      329.02      335.92     19.69 o
  -2  11   9      677.11      657.51     20.32 o
  -1  11   9      907.27      942.41     41.77 o
   0  11   9       60.60       39.53     13.65 o
   1  11   9     3191.54     3557.29     84.64 o
   2  11   9      451.03      421.75     20.37 o
  -7  12   9      629.33      673.50     21.25 o
  -6  12   9      218.95      191.15     16.56 o
  -5  12   9       18.22       12.22     10.88 o
  -4  12   9       87.25       81.67     13.05 o
  -3  12   9      603.91      593.55     23.20 o
  -2  12   9      551.95      539.53     21.74 o
  -1  12   9      386.50      363.96     18.68 o
   0  12   9      179.26      125.55     16.57 o
 -13   0  10     1137.97     1234.09     38.66 o
 -12   0  10      891.42      806.60     68.49 o
 -11   0  10        8.84       14.98     18.13 o
 -10   0  10     2478.73     2645.11     46.44 o
  -9   0  10     5640.22     5827.10     88.07 o
  -8   0  10     3310.80     3321.24    110.71 o
  -7   0  10     7174.15     7719.26     67.19 o
  -6   0  10     4494.85     4708.02    154.61 o
  -5   0  10     3171.83     3257.23     42.59 o
  -4   0  10       57.91       81.37     13.81 o
  -3   0  10      592.21      587.97     32.15 o
  -2   0  10     1380.09     1187.08     22.22 o
  -1   0  10     7813.85     7875.04     52.09 o
   0   0  10       63.88       45.61     10.69 o
   1   0  10       12.18        2.79     10.34 o
   2   0  10      118.36      120.70      9.22 o
   3   0  10      344.97      472.86     16.14 o
   4   0  10     8335.35     9126.96     85.72 o
   5   0  10        1.14       23.78     11.52 o
   6   0  10       65.37       36.78     13.84 o
   7   0  10     1984.71     1896.02     49.36 o
 -13   1  10     1110.41     1199.16     34.68 o
 -12   1  10       27.48       32.74     13.63 o
 -11   1  10       40.68       57.96     13.81 o
 -10   1  10       57.06       57.10     13.57 o
  -9   1  10       98.00      122.28     13.21 o
  -8   1  10     7212.57     7641.74     77.74 o
  -7   1  10      394.59      381.11     14.81 o
  -6   1  10     3215.26     3142.97     35.75 o
  -5   1  10       94.37      100.89     10.52 o
  -4   1  10     1065.26      994.60     26.05 o
  -3   1  10      802.26      721.67     14.24 o
  -2   1  10      954.73      800.33     13.66 o
  -1   1  10      663.18      679.27     12.91 o
   0   1  10      637.01      612.33     12.42 o
   1   1  10      324.07      305.94      8.80 o
   2   1  10      131.01       82.45      6.88 o
   3   1  10      281.52      335.48     14.60 o
   4   1  10      103.66      113.97      7.93 o
   5   1  10      957.08      904.75     25.18 o
   6   1  10       12.86       10.11      9.06 o
 -13   2  10       23.83       42.99     15.02 o
 -12   2  10      468.07      542.47     20.05 o
 -11   2  10       89.68      158.51     15.06 o
 -10   2  10      654.02      606.80     24.28 o
  -9   2  10     2407.23     2571.26     37.05 o
  -8   2  10     4322.29     4906.63     40.10 o
  -7   2  10      567.76      452.18     15.64 o
  -6   2  10        8.95       26.67     10.36 o
  -5   2  10     1298.96     1301.47     18.38 o
  -4   2  10       24.12       21.56      8.16 o
  -3   2  10      109.16       84.08      8.72 o
  -2   2  10     1322.78     1443.86     15.51 o
  -1   2  10      592.68      693.72     23.35 o
   0   2  10      224.29      157.15      6.85 o
   1   2  10     2020.47     2129.93     31.74 o
   2   2  10     1869.19     1906.06     26.88 o
   3   2  10       65.35       63.19      7.01 o
   4   2  10      526.50      470.35     14.05 o
   5   2  10        9.04       20.42      9.24 o
   6   2  10     1398.27     1639.08     59.79 o
 -13   3  10      391.24      407.49     19.59 o
 -12   3  10       46.17       56.80     14.55 o
 -11   3  10       36.60       29.76     12.95 o
 -10   3  10     3687.41     4066.45     48.85 o
  -9   3  10      261.50      305.87     15.03 o
  -8   3  10     6055.99     6116.65     44.66 o
  -7   3  10      649.79      541.20     13.17 o
  -6   3  10     3546.73     3847.48     48.06 o
  -5   3  10     1676.16     1535.69     19.90 o
  -4   3  10     1215.04     1313.12     18.70 o
  -3   3  10       65.75      108.26      9.18 o
  -2   3  10      211.73      272.64     19.58 o
  -1   3  10      247.26      231.10      9.65 o
   0   3  10     6778.77     7070.13     55.60 o
   1   3  10      150.18       96.36      7.32 o
   2   3  10      240.90      181.34      9.26 o
   3   3  10       35.39       42.12      7.82 o
   4   3  10       21.91       47.43      8.01 o
   5   3  10     4276.19     4420.11     59.09 o
   6   3  10      188.89      180.84     24.56 o
 -13   4  10      933.65     1089.91     26.44 o
 -12   4  10      394.94      378.39     19.24 o
 -11   4  10     1678.28     1668.67     65.74 o
 -10   4  10       61.96       66.34     13.49 o
  -9   4  10       47.55       50.58     11.99 o
  -8   4  10       14.94       27.36      8.85 o
  -7   4  10      322.28      320.97      9.98 o
  -6   4  10     3335.69     3637.26     58.68 o
  -5   4  10        7.37       26.84      8.91 o
  -4   4  10       23.06        8.80      8.29 o
  -3   4  10      137.46      135.70      9.60 o
  -2   4  10      422.45      309.05     11.78 o
  -1   4  10       38.44       28.87      6.07 o
   0   4  10     1204.79     1082.38     24.40 o
   1   4  10      711.57      739.40     32.93 o
   2   4  10        4.82        1.50      8.28 o
   3   4  10      440.54      426.43     13.04 o
   4   4  10        2.20        4.27      9.10 o
   5   4  10     1058.56     1133.38     62.86 o
   6   4  10      849.86      676.28     52.82 o
 -12   5  10     1345.38     1531.66     29.03 o
 -11   5  10      778.31      657.47     21.14 o
 -10   5  10     1347.89     1174.62     24.45 o
  -9   5  10      662.47      701.89     16.22 o
  -8   5  10     1444.57     1503.15     41.84 o
  -7   5  10     2726.18     2814.59     38.97 o
  -6   5  10     1392.30     1422.20     22.58 o
  -5   5  10      650.82      657.77     14.92 o
  -4   5  10      186.14      216.87     11.85 o
  -3   5  10     2647.40     2411.10     35.02 o
  -2   5  10      657.65      602.15     23.95 o
  -1   5  10       33.87       47.04      8.35 o
   0   5  10      674.27      548.77     30.57 o
   1   5  10      665.17      555.29     13.77 o
   2   5  10     1474.13     1648.50     20.38 o
   3   5  10     1523.68     1715.61     44.86 o
   4   5  10      302.97      235.74     27.50 o
   5   5  10     1349.98     1335.69     24.33 o
   6   5  10      854.88      818.58     24.65 o
 -12   6  10      158.71      134.28     15.87 o
 -11   6  10       62.15       72.25     14.37 o
 -10   6  10       85.79       77.94     13.56 o
  -9   6  10      104.95       80.76      9.51 o
  -8   6  10       84.37       43.30      8.12 o
  -7   6  10       25.12       12.71      7.76 o
  -6   6  10      190.94      214.82     11.14 o
  -5   6  10       75.22       67.96      8.83 o
  -4   6  10      651.37      582.50     16.44 o
  -3   6  10     1314.10     1267.66     24.72 o
  -2   6  10     3228.82     3163.24     42.06 o
  -1   6  10     2617.47     2660.70     31.78 o
   0   6  10     1601.56     1465.77     25.16 o
   1   6  10     1993.34     1961.94     47.48 o
   2   6  10      488.61      535.32     21.29 o
   3   6  10       42.86       40.79     10.36 o
   4   6  10      398.57      433.94     26.99 o
   5   6  10        4.55       -3.35     10.73 o
 -11   7  10     2322.72     2663.29     59.08 o
 -10   7  10      401.96      494.05     19.57 o
  -9   7  10        0.60       15.95      8.33 o
  -8   7  10      187.06      244.28     11.19 o
  -7   7  10     1748.35     1695.49     28.40 o
  -6   7  10     5140.52     5240.61     30.29 o
  -5   7  10      193.34      146.32      9.77 o
  -4   7  10     2718.70     2508.18     25.94 o
  -3   7  10      810.79      798.36     20.49 o
  -2   7  10      256.94      311.14     15.23 o
  -1   7  10      208.92      272.85     15.29 o
   0   7  10      188.32      133.02     13.87 o
   1   7  10      128.31      171.28     14.89 o
   2   7  10     1329.64     1179.65     49.97 o
   3   7  10     2957.51     2968.22    100.04 o
   4   7  10      889.27      971.87     33.73 o
   5   7  10       56.77       49.86     13.46 o
 -11   8  10       92.39       90.95     16.00 o
 -10   8  10      770.63      704.21     41.45 o
  -9   8  10      508.17      538.65     20.05 o
  -8   8  10       34.61       27.74      8.18 o
  -7   8  10        5.07        5.41      7.75 o
  -6   8  10     1638.44     1586.88     26.98 o
  -5   8  10       46.08       68.15      8.90 o
  -4   8  10     1257.59     1263.02     27.95 o
  -3   8  10       10.11       11.62     11.56 o
  -2   8  10      290.40      302.09     16.18 o
  -1   8  10       52.75       23.80     12.28 o
   0   8  10       46.09       66.12     13.66 o
   1   8  10      269.84      190.08     15.46 o
   2   8  10      539.28      555.89     24.94 o
   3   8  10      289.99      195.34     13.29 o
   4   8  10      203.88      186.01     15.62 o
 -10   9  10      736.65      680.07     35.20 o
  -9   9  10      127.60       62.85     11.22 o
  -8   9  10      108.54      140.07     10.29 o
  -7   9  10       13.13       19.47      8.78 o
  -6   9  10      756.21      774.25     18.72 o
  -5   9  10     1941.78     2097.41     48.70 o
  -4   9  10      375.39      337.59     19.44 o
  -3   9  10        7.35        2.44     12.49 o
  -2   9  10      158.24      161.11     14.78 o
  -1   9  10      126.06      100.60     13.85 o
   0   9  10      217.87      184.97     15.74 o
   1   9  10       46.92       54.04     14.46 o
   2   9  10      348.46      368.91     18.81 o
   3   9  10      625.46      644.56     22.65 o
  -9  10  10     1184.73     1185.82     45.08 o
  -8  10  10       61.03       87.66     12.09 o
  -7  10  10      745.16      730.60     18.79 o
  -6  10  10      549.25      654.73     23.31 o
  -5  10  10      116.84      106.77     12.36 o
  -4  10  10     1376.71     1380.46     27.38 o
  -3  10  10      699.14      721.00     21.19 o
  -2  10  10        3.03        5.18     13.28 o
  -1  10  10       92.96       87.48     14.55 o
   0  10  10       22.57        4.09     14.11 o
   1  10  10     2050.00     2341.96     41.03 o
   2  10  10      468.83      575.11     22.32 o
  -7  11  10     1194.57     1257.32     73.57 o
  -6  11  10     1424.89     1586.35     65.53 o
  -5  11  10      862.02      801.61     38.82 o
  -4  11  10       40.75       47.83     14.17 o
  -3  11  10        1.62        1.52     13.25 o
  -2  11  10      573.23      591.78     34.13 o
  -1  11  10       13.18        7.27     14.04 o
   0  11  10       93.39      114.04     16.31 o
 -13   1  11      128.53      131.05     16.88 o
 -12   1  11       59.07       47.47     14.48 o
 -11   1  11      181.35      150.83     15.31 o
 -10   1  11      136.66      116.50     14.39 o
  -9   1  11     2525.71     2560.94     32.31 o
  -8   1  11      447.28      379.15     15.86 o
  -7   1  11     4140.56     4383.29     38.24 o
  -6   1  11     5334.37     5378.04     99.77 o
  -5   1  11      596.47      517.54     15.68 o
  -4   1  11       20.69       36.93      9.28 o
  -3   1  11      353.71      306.16     12.74 o
  -2   1  11     2328.48     2388.14     22.48 o
  -1   1  11     1083.93     1141.50     25.58 o
   0   1  11       83.21       95.20      8.31 o
   1   1  11        5.33        9.56      7.59 o
   2   1  11      926.11      861.51     21.26 o
   3   1  11      623.53      613.28     18.50 o
   4   1  11      958.83     1017.48     30.98 o
   5   1  11        7.73       18.22      9.56 o
 -13   2  11      671.74      760.53     23.75 o
 -12   2  11       34.77       30.99     14.23 o
 -11   2  11      869.69      876.03     35.64 o
 -10   2  11      843.13      904.84     22.29 o
  -9   2  11     1840.28     1785.11     27.85 o
  -8   2  11     4152.06     4093.13     38.46 o
  -7   2  11      354.65      363.33     15.70 o
  -6   2  11     2364.87     2455.68     28.81 o
  -5   2  11     3675.19     3696.94     45.40 o
  -4   2  11     1456.14     1448.87     30.46 o
  -3   2  11     2079.72     2025.65     22.65 o
  -2   2  11      694.82      583.91     15.77 o
  -1   2  11       75.26       65.35      8.86 o
   0   2  11     1637.71     1725.51     25.11 o
   1   2  11       86.60       78.63      7.01 o
   2   2  11       36.88       25.93      6.94 o
   3   2  11      156.15      170.36     10.29 o
   4   2  11      245.82      192.87     10.06 o
   5   2  11      536.19      461.16     32.65 o
 -12   3  11      324.29      303.08     17.97 o
 -11   3  11      500.37      470.94     19.08 o
 -10   3  11      324.46      298.09     16.65 o
  -9   3  11     1504.53     1438.84     25.81 o
  -8   3  11      962.27      922.31     30.84 o
  -7   3  11       83.14       75.56     11.99 o
  -6   3  11      116.88      137.17     11.22 o
  -5   3  11       13.45       25.16      9.68 o
  -4   3  11     1503.75     1439.08     21.88 o
  -3   3  11      411.04      317.35     12.21 o
  -2   3  11     1219.60     1251.76     32.24 o
  -1   3  11       10.33       14.89      8.29 o
   0   3  11      278.45      215.41      9.79 o
   1   3  11      873.48      969.66     29.16 o
   2   3  11      564.77      616.88     20.81 o
   3   3  11      624.04      693.71     13.38 o
   4   3  11      240.76      238.82     13.89 o
   5   3  11        3.11        6.30     11.29 o
 -12   4  11     1152.50     1149.17     27.12 o
 -11   4  11        7.33       16.31     14.00 o
 -10   4  11     1102.96     1011.91     30.00 o
  -9   4  11      509.20      461.29     18.09 o
  -8   4  11      696.88      709.47     19.36 o
  -7   4  11      877.49      869.04     22.05 o
  -6   4  11      500.81      489.55     14.63 o
  -5   4  11     5778.03     6163.52     52.22 o
  -4   4  11      300.65      278.00     11.90 o
  -3   4  11        3.88        6.79      8.26 o
  -2   4  11      220.07      194.77      9.80 o
  -1   4  11      331.29      287.95     12.13 o
   0   4  11     3755.40     3918.28     39.61 o
   1   4  11      245.28      214.41     16.59 o
   2   4  11        3.07        1.81      9.18 o
   3   4  11      113.50       92.87      9.41 o
   4   4  11        4.79       23.07     10.07 o
   5   4  11     2295.45     2493.59     46.35 o
 -12   5  11       52.73       29.03     14.84 o
 -11   5  11      374.61      334.79     17.77 o
 -10   5  11       67.80       59.86     13.77 o
  -9   5  11      138.11      109.32     13.64 o
  -8   5  11       36.18       28.69     15.61 o
  -7   5  11       31.03       30.15     10.43 o
  -6   5  11        2.71        2.23      9.78 o
  -5   5  11      180.37      196.53     11.79 o
  -4   5  11      692.94      691.09     16.61 o
  -3   5  11      312.89      276.05     11.49 o
  -2   5  11      375.42      254.31     11.79 o
  -1   5  11      158.40      169.55     14.16 o
   0   5  11        1.59        2.05     12.82 o
   1   5  11      406.68      386.31     17.43 o
   2   5  11     1309.70     1349.39     33.23 o
   3   5  11       18.56       31.11     10.53 o
   4   5  11      990.85     1074.40     53.84 o
 -11   6  11      189.03      192.89     16.17 o
 -10   6  11      139.80      101.31     13.72 o
  -9   6  11       20.58       16.05     11.96 o
  -8   6  11     2016.29     2066.59     34.13 o
  -7   6  11     3256.77     3346.71     45.68 o
  -6   6  11     1170.86     1139.65     21.57 o
  -5   6  11       48.73       41.34      9.01 o
  -4   6  11     1076.78     1102.81     35.88 o
  -3   6  11     2626.51     2834.51     33.93 o
  -2   6  11      653.29      689.87     19.81 o
  -1   6  11      269.57      275.76     15.65 o
   0   6  11      144.97      139.88     14.38 o
   1   6  11      621.86      643.74     26.38 o
   2   6  11     3332.28     3649.25     61.90 o
   3   6  11      536.43      574.78     19.44 o
   4   6  11        2.15       -1.77     12.02 o
 -10   7  11        0.19        2.72     12.87 o
  -9   7  11        0.93        2.86     11.13 o
  -8   7  11      405.38      421.26     12.22 o
  -7   7  11      462.25      444.55     17.17 o
  -6   7  11     1678.71     1755.81     35.04 o
  -5   7  11       21.03       11.64      9.69 o
  -4   7  11        3.63       12.76     12.57 o
  -3   7  11      815.64      822.02     21.50 o
  -2   7  11      491.43      509.34     18.70 o
  -1   7  11      638.01      635.09     20.27 o
   0   7  11      218.31      205.50     19.59 o
   1   7  11        2.37        8.43     13.18 o
   2   7  11      289.60      238.71     16.62 o
   3   7  11      119.38      166.72     17.14 o
 -10   8  11     1587.64     1715.32     59.00 o
  -9   8  11     1254.57     1254.27     41.89 o
  -8   8  11      109.35      118.72      9.84 o
  -7   8  11      114.19       82.15      9.53 o
  -6   8  11     3134.59     3401.72     70.72 o
  -5   8  11      886.67      818.01     23.56 o
  -4   8  11     1642.98     1540.53     47.65 o
  -3   8  11      452.71      495.16     26.83 o
  -2   8  11      176.70      154.42     14.95 o
  -1   8  11      422.53      472.33     19.11 o
   0   8  11       29.26       42.20     14.12 o
   1   8  11      314.83      328.65     18.11 o
   2   8  11     1066.99     1163.83     27.24 o
  -9   9  11      918.63      800.10     30.95 o
  -8   9  11       79.85       93.94     10.13 o
  -7   9  11       36.04       31.14     10.48 o
  -6   9  11      865.73      908.23     22.14 o
  -5   9  11        0.49        4.47     13.39 o
  -4   9  11     1057.10     1070.18     30.74 o
  -3   9  11      147.81      194.13     16.09 o
  -2   9  11        0.81       18.32     13.33 o
  -1   9  11      205.87      153.50     15.66 o
   0   9  11       53.19       48.49     14.70 o
   1   9  11      420.33      463.48     20.80 o
  -7  10  11      214.17      196.29     12.99 o
  -6  10  11      215.54      203.61     20.75 o
  -5  10  11      237.47      220.08     16.53 o
  -4  10  11      573.28      540.89     20.05 o
  -3  10  11       23.96       19.40     14.50 o
  -2  10  11      865.22     1055.11     29.68 o
  -1  10  11      412.68      459.03     20.40 o
 -12   0  12        3.60        2.82     32.37 o
 -11   0  12      447.41      354.40     26.36 o
 -10   0  12       10.97       18.17     18.57 o
  -9   0  12     1092.66      985.38     32.47 o
  -8   0  12       21.87       19.76     17.92 o
  -7   0  12      476.53      493.95     47.93 o
  -6   0  12     2494.05     2604.05     65.79 o
  -5   0  12       43.29       64.84     16.58 o
  -4   0  12      820.81      780.67    102.32 o
  -3   0  12     3701.77     4200.68     43.68 o
  -2   0  12     1390.81     1172.77     35.54 o
  -1   0  12      348.90      366.74     19.94 o
   0   0  12        9.37       22.54     12.10 o
   1   0  12      556.49      567.44     29.54 o
   2   0  12     1920.90     1834.17     45.05 o
   3   0  12     1257.94     1118.23     31.57 o
   4   0  12      131.50      169.76     22.32 o
 -12   1  12      652.75      737.59     29.80 o
 -11   1  12      591.93      634.45     21.34 o
 -10   1  12      365.29      283.53     16.70 o
  -9   1  12     2197.35     2258.37     58.21 o
  -8   1  12      258.86      243.76     15.34 o
  -7   1  12      442.77      469.15     17.48 o
  -6   1  12       85.58       94.90     12.46 o
  -5   1  12      374.57      349.69     15.07 o
  -4   1  12       59.60       48.53     10.09 o
  -3   1  12       32.70       55.94      9.94 o
  -2   1  12     1025.82      972.99     22.40 o
  -1   1  12     1220.13     1280.98     31.75 o
   0   1  12       38.12       24.23      8.44 o
   1   1  12      213.01      212.33     10.48 o
   2   1  12        6.48       20.60      8.71 o
   3   1  12      435.27      496.30     25.84 o
   4   1  12       75.53       78.04      9.52 o
 -12   2  12     1275.08     1431.21     29.51 o
 -11   2  12      853.23      881.68     23.96 o
 -10   2  12      786.70      739.65     24.03 o
  -9   2  12      524.68      571.49     19.36 o
  -8   2  12       12.41       16.82     12.90 o
  -7   2  12     1443.01     1383.86     24.35 o
  -6   2  12     3629.10     3767.54     36.46 o
  -5   2  12      557.74      525.97     22.20 o
  -4   2  12     3266.69     3490.71     35.07 o
  -3   2  12       47.01       50.34     10.15 o
  -2   2  12       38.05       43.51      9.99 o
  -1   2  12      416.57      465.32     20.11 o
   0   2  12      148.44      140.75     10.22 o
   1   2  12      446.39      378.24     14.83 o
   2   2  12     2199.21     2317.89     41.91 o
   3   2  12       57.24       87.34      9.12 o
   4   2  12      204.55      212.43     13.04 o
 -11   3  12      108.72       51.01     14.57 o
 -10   3  12     1270.91     1447.81     27.42 o
  -9   3  12      157.06      131.26     14.79 o
  -8   3  12        4.13        8.55     12.42 o
  -7   3  12      357.79      327.54     15.76 o
  -6   3  12      740.83      661.56     16.86 o
  -5   3  12     5720.17     6167.05     40.98 o
  -4   3  12      751.04      649.87     18.03 o
  -3   3  12     3750.61     3688.76     38.05 o
  -2   3  12     1369.47     1431.73     37.38 o
  -1   3  12     1955.28     1948.90     24.76 o
   0   3  12     1847.72     2049.57     29.95 o
   1   3  12      189.46      232.52     15.70 o
   2   3  12     1163.48     1229.87     31.39 o
   3   3  12      383.73      304.18     14.72 o
 -11   4  12      112.12      122.52     16.02 o
 -10   4  12      450.66      452.17     28.35 o
  -9   4  12      762.18      749.70     21.47 o
  -8   4  12      536.05      387.45     17.06 o
  -7   4  12      253.19      196.84     18.85 o
  -6   4  12       21.04       31.97     10.70 o
  -5   4  12        4.13       15.02     10.53 o
  -4   4  12     1449.85     1424.31     25.77 o
  -3   4  12      542.02      461.72     16.20 o
  -2   4  12      149.08      163.07     12.49 o
  -1   4  12     1006.93      892.14     22.18 o
   0   4  12      431.91      354.51     17.87 o
   1   4  12       29.49       44.24     13.10 o
   2   4  12      610.93      560.52     30.43 o
   3   4  12       33.21       26.94     11.81 o
 -11   5  12      222.96      319.89     19.69 o
 -10   5  12       48.58       64.61     14.82 o
  -9   5  12        8.66        8.80     12.67 o
  -8   5  12     2053.16     2134.37     30.35 o
  -7   5  12      851.80      846.22     32.87 o
  -6   5  12      173.06      167.13     12.16 o
  -5   5  12     1751.36     1840.16     22.62 o
  -4   5  12      201.73      248.63     12.93 o
  -3   5  12     1388.58     1508.09     27.21 o
  -2   5  12      997.09      948.10     30.14 o
  -1   5  12      153.57      146.76     14.88 o
   0   5  12     1086.93     1044.07     28.61 o
   1   5  12      183.91      135.58     15.29 o
   2   5  12      659.01      798.82     37.97 o
   3   5  12      412.95      512.79     20.99 o
 -10   6  12      825.79      892.81     28.22 o
  -9   6  12      464.16      476.76     33.96 o
  -8   6  12        1.09       -0.22     11.17 o
  -7   6  12     1147.40     1108.55     37.00 o
  -6   6  12       58.14       52.35     10.32 o
  -5   6  12       12.13       21.74     10.55 o
  -4   6  12       82.93       68.28     13.58 o
  -3   6  12      232.66      229.88     20.58 o
  -2   6  12      910.13      837.51     30.57 o
  -1   6  12       11.23        4.57     13.25 o
   0   6  12       49.08       28.73     13.65 o
   1   6  12        1.78       -1.04     14.21 o
   2   6  12      520.85      512.33     30.44 o
  -9   7  12     1366.79     1472.11     31.45 o
  -8   7  12     2239.81     2185.18     70.27 o
  -7   7  12      964.50      986.74     25.22 o
  -6   7  12       67.62       58.74     13.99 o
  -5   7  12      319.77      233.47     16.16 o
  -4   7  12     2231.14     2380.95     37.13 o
  -3   7  12     1285.28     1310.23     26.53 o
  -2   7  12       87.58       90.34     14.64 o
  -1   7  12      174.47      142.59     15.60 o
   0   7  12      188.71      209.50     16.89 o
   1   7  12      341.05      366.50     19.64 o
  -8   8  12     1185.03     1271.74     92.56 o
  -7   8  12      159.26      122.09     15.02 o
  -6   8  12      578.52      501.36     19.66 o
  -5   8  12       12.83        9.63     13.39 o
  -4   8  12      450.64      441.10     19.18 o
  -3   8  12      124.88      119.71     15.18 o
  -2   8  12        3.88       -8.10     13.94 o
  -1   8  12       53.85       76.69     14.94 o
   0   8  12      115.33      140.45     20.95 o
  -6   9  12        0.50       27.89     13.13 o
  -5   9  12        5.37        5.97     14.74 o
  -4   9  12        7.77        5.56     14.14 o
  -3   9  12      364.95      328.04     18.67 o
  -2   9  12     1162.31     1249.92     34.86 o
 -11   1  13     1297.91     1407.67     55.15 o
 -10   1  13      392.79      369.93     18.47 o
  -9   1  13       37.51       39.49     13.64 o
  -8   1  13     1059.72     1066.77     41.35 o
  -7   1  13      725.15      620.06     40.10 o
  -6   1  13      808.51      797.12     20.83 o
  -5   1  13       82.47       69.52     12.61 o
  -4   1  13     2765.25     2742.82     35.74 o
  -3   1  13     1262.44     1268.99     36.18 o
  -2   1  13       56.06       50.26     10.96 o
  -1   1  13       48.91       43.51      8.95 o
   0   1  13      684.51      587.51     15.49 o
   1   1  13     1121.62     1225.76     48.62 o
   2   1  13     1043.45     1095.43     44.25 o
 -10   2  13      111.00       88.92     15.11 o
  -9   2  13        7.81        7.96     13.21 o
  -8   2  13      296.34      271.40     16.34 o
  -7   2  13     2451.28     2656.39     59.86 o
  -6   2  13      395.64      388.43     25.39 o
  -5   2  13       23.71       20.31     10.77 o
  -4   2  13      957.14      867.47     42.17 o
  -3   2  13       33.34       26.15      9.90 o
  -2   2  13      239.35      220.35     16.36 o
  -1   2  13      211.53      220.38     13.05 o
   0   2  13      132.31      130.40     15.40 o
   1   2  13       18.06       22.79     10.88 o
   2   2  13      285.97      300.00     29.79 o
 -10   3  13      100.33       85.29     15.31 o
  -9   3  13      342.72      296.95     17.82 o
  -8   3  13       19.17        6.86     12.81 o
  -7   3  13        4.12       14.90     12.50 o
  -6   3  13     1529.89     1584.15     67.91 o
  -5   3  13       80.39       61.72     11.09 o
  -4   3  13      750.11      654.74     28.26 o
  -3   3  13      292.77      223.62     11.77 o
  -2   3  13      369.63      347.36     14.49 o
  -1   3  13     1356.90     1313.26     38.68 o
   0   3  13       15.95       27.49     13.21 o
   1   3  13      115.45      111.75     15.10 o
 -10   4  13      600.86      567.32     26.44 o
  -9   4  13      241.22      235.98     32.80 o
  -8   4  13       91.70       92.31     14.31 o
  -7   4  13        5.06       15.89     12.47 o
  -6   4  13     1585.63     1569.08     50.28 o
  -5   4  13     2638.18     2839.23     60.18 o
  -4   4  13     3037.27     3084.69    129.94 o
  -3   4  13       74.62       85.70     13.67 o
  -2   4  13      902.55      906.81     41.46 o
  -1   4  13     1131.64     1122.27     25.47 o
   0   4  13     1799.70     2051.46     65.19 o
   1   4  13     1041.33     1269.65     44.55 o
  -9   5  13      402.07      353.95     18.47 o
  -8   5  13      185.08      198.32     15.89 o
  -7   5  13       44.76       60.84     11.91 o
  -6   5  13      309.38      252.16     16.44 o
  -5   5  13      172.84      167.07     12.95 o
  -4   5  13       82.62       62.60     14.76 o
  -3   5  13       11.92        9.44     13.92 o
  -2   5  13       84.57       81.75     15.00 o
  -1   5  13     1812.83     1917.06     39.28 o
   0   5  13       78.42      100.47     16.20 o
  -8   6  13     2973.44     3046.71    130.69 o
  -7   6  13      676.05      670.58     37.55 o
  -6   6  13     1209.94     1283.23     40.92 o
  -5   6  13      883.79      813.34     23.32 o
  -4   6  13        6.61        5.01     13.62 o
  -3   6  13     1327.02     1431.48     29.09 o
  -2   6  13      801.60      809.91     26.48 o
  -1   6  13     1392.48     1508.66     41.05 o
  -7   7  13       68.66       60.84     15.62 o
  -6   7  13       14.80       20.13     14.95 o
  -5   7  13       17.02       17.85     14.61 o
  -4   7  13      631.98      709.83     30.61 o
  -3   7  13      141.11      149.62     16.69 o
  -2   7  13        0.00       14.63     14.91 o
  -9   0  14     2187.44     2353.99    107.42 o
  -8   0  14     1783.46     1745.38     57.50 o
  -7   0  14       61.08       57.55     19.46 o
  -6   0  14      685.73      634.54    110.20 o
  -5   0  14      131.67      118.98     24.80 o
  -4   0  14     3340.93     3334.05     63.50 o
  -3   0  14     2294.84     2626.54     46.17 o
  -2   0  14       79.70       92.88     15.29 o
  -1   0  14       12.88        6.48     14.00 o
  -9   1  14       15.19       26.59     14.86 o
  -8   1  14        2.93       12.78     14.19 o
  -7   1  14      831.52      891.02     66.66 o
  -6   1  14       99.14      121.68     16.36 o
  -5   1  14      603.79      562.71     25.88 o
  -4   1  14      431.92      468.37     56.77 o
  -3   1  14      190.01      157.33     20.32 o
  -2   1  14      675.07      658.74     47.51 o
  -1   1  14       48.45       34.48     10.80 o
  -9   2  14      102.19      126.66     15.62 o
  -8   2  14        8.67        7.72     13.30 o
  -7   2  14      577.67      544.95     23.23 o
  -6   2  14     1721.00     1824.04     61.90 o
  -5   2  14       16.07        5.94     12.35 o
  -4   2  14      598.71      568.72     16.91 o
  -3   2  14     2060.59     2327.26     57.40 o
  -2   2  14        8.10       10.51     13.83 o
  -1   2  14      459.93      564.10     26.30 o
  -8   3  14      483.03      479.23     29.35 o
  -7   3  14      150.23      114.54     14.34 o
  -6   3  14     1706.24     1814.63     32.92 o
  -5   3  14      263.31      242.83     14.34 o
  -4   3  14     3994.45     4169.27    117.06 o
  -3   3  14      100.12       70.97     14.72 o
  -2   3  14      150.69      141.48     16.22 o
  -1   3  14      318.64      346.04     18.98 o
  -7   4  14        2.70        6.10     13.52 o
  -6   4  14      500.48      516.65     31.93 o
  -5   4  14      572.25      564.17     18.03 o
  -4   4  14      315.56      282.80     18.48 o
  -3   4  14      750.85      714.45     23.27 o
  -2   4  14       50.14       33.43     14.45 o
  -6   5  14      399.25      397.83     19.82 o
  -5   5  14      426.92      473.63     29.56 o
  -4   5  14        4.59       10.31     14.50 o
  -3   5  14      296.46      299.86     26.52 o
 
